# Supplementary material for: Genome-wide identification and characterization of the NF-Y proteins in Zanthoxylum armatum
Source: PeerJ. 2025 Jun 26;13:e19142. doi: 10.7717/peerj.19142 (PMC12206434; doi:10.7717/peerj.19142)
Supplement: Supplemental Information 1 [file peerj-13-19142-s001.txt]

>ZaNF-YA1
ATGCGGTCCAAGTCTGAAAGTACAAGTCAATTGGAACCCGATCCAAATGGCATTCCACCG
GGCACAGTTTATTCTGAACCTTGGTGGCGTGGTGTTGGATATAATTCTATCTCACCTGCT
TTGGCTGGGGGAAATGATTCGTCCTCTATGGATTGCCCAAATGGTTCAGAGTCCAATGAT
CCTCAATCAATGTCTAATGATGGGGTGAATGGAGAAGACATTGATGCGAACAAAGAATCA
CAAGCTACTGCATCTTCATGGTCAGTTGGGAATCGTGGACAAGAGAACCAAAATATGCAG
CAAGGTGAATCAGCTATGCCAGCAATGCGTGATGAACACTTCACGCAGCCTCCACAGCTT
GAACTTGTGGGTCACTCAATTGCTTGTGCATCAAATCCATACCAGGATCCATATTATGGG
GGGATGATGGCAGCTTATGGACATCAACCTTTGGGTTATCCTCAATTTGTTGGAATTCCT
CATGCTAGAATGCCTTTGCCACTTGAGATGGCACAAGAACCCGTTTATGTGAATGCCAAG
CAATACATGGGGATTCTGAGGCGAAGACAGGCGCGTGCCAAAGCAGAGCTTGAAAAGAAG
CTGATAAAAGTTAGAAAGCCATATCTTCACGAGTCTCGGCACCAGCATGCTATGAGAAGG
GCAAGGGGTACTGGAGGACGCTTTGCAAAGAGAACTGATGATACTTCCAAGGATAATAGT
AAAGATAAGGGCAGAGCTTTGGGAATCCACACATCTCACTCTGGCAGTTCATCAGGATCT
GAACCCTTGCAATCTGACTCGGCTGAAACCTGGAATTCATCCGCTAGTCAGCAAGATGAA
AGGGAGTCACAAGCGCATAACGCACATGAAGCTCGCAATCATGCAAATGGAAGTGGTGGT
TTCCCGAATCATGGCTTCCACTCACACTCGGGCGATAGAGGGGAAGACGGAGACTGTTCA
GACAAGTGGGGAAGCATATCTTCTAACCAGGCTTCCCAGAGGCCTCTTGCTATTCAGTGA
>ZaNF-YA2
ATGACTTCTTCTGTGCATGATATGTCTGCTAATAATCCTTCAGATAACAGTGAAGCTGAT
GAGCAGAAGAAGCACCTAGAATACCAGATACAGTCCACAGCGCCTGCTTCGGGAATGGCT
CACCCCAGCATCGCAACTCCTAATGTTCAATATGTAACACCTCAAGTCGGGGCAGGCCAT
GCCATGGTACCAGCGACTTACCCCTATCCAGATCCCTATTACAGAAGCATATTTGCTCCT
TATAATGCACAGCCATATCCTCCACAGCCCTACGGGGGACAACCAATGGTCCATCTTCAG
TTGATGGGAATTCAGCAAGCTGGAGTTCCTTTGCCAACAGATGCAGTTGAGGAGCCTGTG
TTTGTCAATGCCAAACAATATCATGGCATCTTGAGACGAAGACAGTCACGTGCAAAATCT
GAATCAGAAAATAAAGTTTTAAAGTCTCGAAAGGCATGA
>ZaNF-YA3
ATGCACCACAAAGAATCCAGCACCAAGAATCCAGAACCTGAAGCTAACAGCAATAATTCA
TTCACGATTTCTTCTCAACCTTGGTGGCATGGAACTAAAACCAGCAAATTACACGTAAAG
AATGGAACGGATGGAGAAACTGATGCATACAAGGAAACACTAATTACTGTGGCATCACAA
TCAGATGGAAAATTTGGAGAACAGCAACCACCACAGCATCCTGCATCCCTTATTCATCCA
CCATGGGGTGAATACCTCACACCACCTACACAGCTGGAACTTGTTGGCCATTCTGTGGCA
TGTGCATCATATCCATATTCTGATTCATATTACGGGGGAGCTGTGCCTGCTTATGGACAT
CAGGCTTTAGTTCATCCTCAATGTCTTGGAGTGCATTCTGCTAGAATGGCATTGCCCCTT
GAAATGGCAGAGGAACCTGTTTATGTAAATGCCAAGCAGTATCATGGAATTCTGAGACGT
AGGCAGTTGCGTGCCAAGGCTGAGCTGGAAAAGAAACTGATAAAAGTTAGAAAGCCCTAT
CTCCACGAGTCCCGACATTTACATGCCATGCGGCGAGCAAGAGGATGTGGAGGTCGTTTT
GTAAATACAAAGAAGCTTGATAGTCAAGCTTCTAGTGCTACGGCTACCGAGGGTACCAGC
TCTAGTGTGTCAGTTTCGACAAACCCACCAAACTCCTCTAGCTCGGAACCTGTGGCAAAC
ATTTACTCCGGGAGTGCTGATTCAAAGCCCCAAGCCCGTGAAATGCAACGGCAACAAAGA
TACTCAAATGGCAATGGCAACGGCAACGAATGCTACCCACACCATCCGGGATTTCAGAAG
TTTAAGTATCACTCACTTTCAGATAATAAGAAGGAAGGAGACTTCTTGGGGCAGCAAAGC
GAAAGAATTGTGGCGACTAGGGATCAACACAGGGCCCTAACCATCAAATGA
>ZaNF-YA4
ATGCACCACAAAGAATCCAGCACCAAGAATCCAGAACCTGAAGCTAACGGCAATAATTCA
TTCACGATTTCTTCTCAACCTTGGTGGCATGGAACTAAAACCAGAAAATCACAAGTAAAG
AATGGAACGGATGGAGAAACTGATGCATACAAGGAAACACTAATTACTGTGGCATCACAA
TCAGATGGAAAATTTGGAGAACAGCAACCACCACAGCATCCTGCATCCCATATTCATCCA
CCATGGGGTGAATACCTCACACCACCTACACAGCTGGAACTTGTTGGCCATTCTGTGGCA
TGTGCATCATATCCATATTCTGATTCATATTACGGGGGAGCTGTGCCTGCTTATGGACAT
CAGGCTTTAGTTCATCCTCAATGTCTTGGAGTGCATTCTGCTAGAATGGCATTGCCCCTT
GAAATGGCAGAGGAACCTGTTTATGTAAATGCTAAGCAGTATCATGGAATTCTGAGACGT
AGGCAGTTGCGTGCCAAGGCTGAGCTGGAAAAGAAACTGATAAAAGTTAGAAAGCCCTAT
CTCCACGAGTCCCGACATTTACATGCCATGCGGCGAGCAAGAGGATGTGGAGGTCGTTTT
GTAAATACAAAGAAGCTTGATAGTCAAGCTTCTAGTGCTACGGCTACCGAGGGTACCAGC
TCTAGTGTGTCAGTTTCGACAAACCCACCAAACTCCTCTAGCTCGGAATCTGTGGCAAAC
CTTTACTCCGGGAGTGCTGATTCAAAGCCCCAAGCCCGTGAAGTGCAACGGCAACAAAGG
TACTCAAATGGCAATGGCAACGAATGCTACCCTCACCATCCGGGATTTCAGAAGTTTAAG
TATCACTCACTTTCAGATAATAAGAAGGAAGGAGACTTCTTGGGGCAGCAAAGCGAAAGA
ATTGTGGCGACTAGGGATCAACACTGGGTCCTAACCATCAAATGA
>ZaNF-YA5
ATGGCCGTGCAAAGTGTGTACTTCAAAGAGCATGAAGGAAATAGTCATAATCAAATAGGG
CAGTTTTCATCTCTGCAATCATCAGCTTCTTGGAGGAGTTCCTTGGGATCTCAGTCTGTT
TATGGAGCATCTTGTGGCCAATTGATCAAGCCTTTATCCATGGAAAATTCAACTGAACAA
GCAGCTCAAAGACTGGATAAGCCAAACACAACCCACTTCAGTTTCTTTCCTGGTGATGGC
AAAAGTTCACTGGAGGGACAAAAAATTCCTACTGCCATTTCTCTGCAATCAGCTCTGCCA
GAAAATCCAGGATGCTTTGAATTTGGCCTTTGCCAGCCGATGTGTGGAAAGCATCCTTAT
GCAGATCAATATTATGGAGTTTTCTCAGCTTATGGAGCTCAAATTTCGGGCCGTATTATG
CTGCCACTTAACATGGCAACAGATGATGGACCAATATTTGTTAATGCTAAGCAGTATCAT
GGGATCATTAGGCGTCGGAAATCGCGTGCAAAGGCTGTACTTGAAAAAAAAATGACTCGA
AAACGAAAGCCATATATGCACCATTCGCGGCATCTCCATGCCATGCGTCGACCAAGGGGA
TGTGGCGGACGTTTCTTGAACAGAAAGGCTGAAAATGGAAGTGGTGGAACAGATGAAGAA
AAGAAATATGCTGGTGGTGGTAGTCAGCAACAGCCTCAGCCCACTGGCTCTCAGCATTCC
GAAGTCCTGCAGCAGCAATCCGAGAGTGGATTTTTGAGTTCCCCAAAGGAAGCAAATGAC
AATGGCAGTGGCTTAAATCATTCAGGGTTAGAGGTGACTAGCATGTATTCATGGGGAGAT
TTTGATCTCTCGCGGATCAATCATCTTGGGCCATCTGTCCACTCTTTCTCAGGTATTATT
GACAGTGGGCGTGGCAATATTGTCATGCCCTCCTGCAGCCTTAATGTTTGA
>ZaNF-YA6
ATGAGGTGGCAGAAAGTACTCTGCAAGAGCAACAGGTGGCACTCAAGGCGATACTTACGG
AAAAACCCTCAATCAAGCACCTCGCGGACCCCACCGCATCGAAATCTCATCCAGCAGCGG
CAACAGAGGGAAGACACTCAGAGCCTTTCTCTAAAAGATTCAAGTTGCAGTTTCTGCATG
CGCAGCTGCCTCATGACTTCTTCTGTGCATGATATGTCTGATAACAGTGAAGCTGACGAG
CAGCAGAAGCACCCAGAATCCCAGATACAGTCATCTCCTGCTTTGGGAAATGCTTACTCC
AGCATCACAACTCCTAATGTTCAATATGTAACGCCTCAAGTCGGGACATGCTGTGCCGTG
GCACCAGCGGCTTACCCCTATCCAGATCCCTATTACAGAAGCATATTTGCTCCCTATGAT
GCACAACCATATCCTGCACAGTCCTATGGTGGACAACCAATGGTCCATCTTCAGTTAATG
GGAATTCAGCAAGCTGGAGTTCCTTTGCCAACAGATGCAGTTGAGGAGCCTGTGTTTGTC
AATGCCAAACAGTATCATGGCATCTTGAGACGACGACAGTCTCGTGCAAAAGCTGAATCA
GAAAAGAAAGTTTTAAAGTCTCGAAAGCCATACTTGCATGAATCTCGACATTTGCATGCA
TTAAGAAGAGCTAGAGGATGTGGGGGTCGGTTTGTCAACTCAAAGAAAAATGAAAACCAA
CAGAAGGAGATGGCATCAGATGAGCAATCACATTCTAATCTCATTCTCAACTCGGATAAA
AACAAACTTGCTTCCTCAGATAGCCAGTCCTAA
>ZaNF-YA7
ATGGCTATGCAAACTGTGTATTTCAAAGAGCACGAAGGAAATGGTCATAATCAAATTGGG
CAGTTTTCATCTATGCAATCATCAGCACCTTGGTGGAGTTCCTTGGGATCTCAATCTCTT
TATGGGGCATCCCGTGGCCAATTGAAGCCTCTGTCCATGGAAAATTCAACTGAACAAGCA
GCTAAAAGACTGGATCATAAGCCAAACACAACCCACTTCTCTTTCTTTCCTGGTGACGGC
AAAAGTTCAGAGGATGGACAAAAAATTCCAACTGCCATATCTCTGCAATCAGCTCTGCCA
GAAAATCCAGGATACTTTGAGTTAGGCTATGACCAGCCTCTGATCTGTGCAAAGTACCCT
TATGCAGATCAATATTATGGAGTTTTATCGGCTTATCGAACTCAAATTTCGGGCCGTATT
ATGCTTCCGCTTAACGTGGCAACAGACGATGGACCAATATTCGTCAATGCTAAGCAGTAT
CATGGGATTATCAGGCGTCGGAAGTCACGTGCAAAGGCTGTACTTGAGAATAAACTGACA
AGAAAACGGAAGCCTTACATGCACCATTCACGCCATCTCCATGCCATGCGTCGACCAAGG
GGGTGCGGTGGGCGCTTCTTGAACACACAAGCTCAAAATGGAAGTGGGGGAACTGAAGAG
AAGAAAGCTGGTATTCAGCAACTGCCTCAGCCCCCTGGGTCTCAGAGTTCCCAAGTCCTG
CTATCCAAGAGAGGATCATTGAGTTCCCCAAAGGAAGCAAATGGCAGCGGCTCAAATCTT
TCAGGGACGTCGGAGGTGACCAGCTTGTATTCAAGGGGAGATTTTGAACACTTTTGGATC
AGTCATCCCGGGCCGTCTGTCCAATCTTTTTCGGGCAATATTGACAGTGGGCGCGCCATT
GTCTTGCCCAGCCAGTGGGTTGCAGCAGCTGATAACCGCTGCAACCTTAAAGTTTAA
>ZaNF-YA8
ATGCAGTCTAAGTCTGAAAGTACAAATCAATTGGATTTGAAACCCAATCCAAATGTCATT
CCGCCAGGCAGAGTTTATGAACCTCGGTGTCATGGCATTGGATATAATTCTATATCACCT
GCTCTGGCTGCGGGAAATGTATCAAATTCATCCTCATTGGATTGTCCAAATGATTCAGAG
TCTAATGATGTTCAATCAATGTCTAATGAGGTGAATGAGGAAGATGTTGGTGTTAACAAA
GAATTGCAAGCTACTGCATCTTCACGCTCAGTTGGGCATCGTGGACAAGAGAACCAAACT
ATTCAGCAAGATGCATCAGCTATGCCAACAATGCGTGATGAATGTTTCACACAGCCTCCA
CAGCTGGAACTTGTGGGTCACTCGATTGCTTGTGCGTCGCATCCATGTCAGGATCCATAC
TATGGGGGGATGATGGCAGCTTATGGACATCAACATGTGGGTTATCCTCAAATTGCTGGG
ATGCCTCCCATGCCTTTGCCCCTTGAGATGGCACAAGAACCCGTTTATGTGAATTCCAAA
CAGTACATGGGGATTCTGAGGCGAAGACAGGCACGTGCCAAAGCAGATTTTGAAAAGAAG
CTGAATAAAGATAGAAAGCCGTATCTTCATGAGTCTCGGCACCAGCATGCTCTGAGAAGG
ACAAGGGGTACTGGAGGACGCTTTGCAAAGAAAACTGGTGATACTTCCAATTCCAAGGGT
ACTAGCGAAGACAAGGGTAGAGGTTCAGAACCAATCAGACCATCTCGGTCTGGCAGTTCT
TCAGGATCTGAACCCTTGCCATCTGACTCTGTTGAAACGTGGAATTCCTCCTCTAGTCAG
CAAGATGCAACGGGGTCACAAGCACAAAACACAAATGAAGCTCGCAATCATGCAAATGAC
AATGGTGGTTACCAGAATCACGGCTTCCAGGCATCAACATATCATTCAGTCACACTTAGG
CGATAG
>ZaNF-YA9
ATGATTTGTGTTCATCAGCAGCAGAAACAGCCTGCTTGCAAGAGAACACAGAGCCTAGTT
TCTCTATCAGATTTGAGTTGCAGATTCTGCATGCGTAGCAGCCTCATGACTTCTTCTGTG
CATGATATATCTGATAACAGTGAAGCTGATGAGAAGCAGAAGCACCCAGAATCCCAGATA
CAGTCCTCATCACCTGCCATGGGAATGGCTCAGCCCAGCATCACAACTCCTAATGTTCAA
TATGCAACGCCTCAAGTCGGGGCAGGCCCTGCCATGGCACCAGTGGCTTACCCCTATCCA
GATCCATATTACAGAAGCATATTTACTCCTTATGATGCACAACCATATCCTCCTCAACCC
TATGGGGGACAACCATTGGTCCATCTTCAGTTAATGGGAATTCAGCAAGCTGGAGTTCCT
TTGCCAACAGATGCAGTTGAGGAGCCTGTGTTTGTCAATGCCAAACAATATCATGGCATC
TTGAGACGACGACAGTCTCGTGCAAAAGCTGAATCAGAAAATAAAGTTTTAAAGTCTCGA
AAGCCATACTTGCATGAGTCTCGGCATTTGCATGCGTTAAGAAGAGCTAGAGGATGTGGG
GGTCGGTTTCTGAACTCGAAGAAAAATGAAAACCAAAAGAAGGAGATGACTTCAGATGAC
AAATCACAGTGCAATCTGAATCTCAACTCAGATAAAATCGAACCTGCTTCCTCAGATAGT
CAATCCTAA
>ZaNF-YA10
ATGGCTATGCAAACTGTGTATTTCAAAGAGCACGAAGGAAATGGTCATAATCAAATTGGG
CAGTTTTCATCTATGCAATCATCAGCACCTTGGTGGAGTTCCTTGGGATCTCAATCTCTT
TATGGGGCATCCCGTGGCCAATTGAAGCCTCTGTCCATGGAAAATTCAACTGAACAAGCA
GCTAAAAGACTGGATCATAAGCCAAACACAACCCACTTCTCTTTCTTTCCTGGTGACGGC
AAAAGTTCAGAGGATGGACAAAAAATTCCAACTGCCATATCTCTGCAATCAGCTCTGCCA
GAAAATCCAGGATACTTTGAGTTAGGCTATGACCAGCCTCTGATCTGTGCAAAGTACCCT
TATGCAGATCAATATTATGGAGTTTTATCGGCTTATCGAACTCAAATTTCGGGCCGTATT
ATGCTTCCGCTTAACGTGGCAACAGACGATGGACCAATATTCGTCAATGCTAAGCAGTAT
CATGGGATTATCAGGCGTCGGAAGTCACGTGCAAAGGCTGTACTTGAGAATAAACTGACA
AGAAAACGGAAGCCTTACATGCACCATTCACGCCATCTCCATGCCATGCGTCGACCAAGG
GGGTGCGGTGGGCGCTTCTTGAACACACAAGCTCAAAATGGAAGTGGGGGAACTGAAGAG
AAGAAAGCTGATATTCAGCAACTGCCTCAGCCCCCTGGGTCTCAGAGTTCCCAAGTCCTG
CTATCCAAGAGAGGATCATTGAGTTCCCCAAAGGAAGCAAATGGCAGCGGCTCAAATCTT
TCAGGGACGTCGGAGGTGACCAGCTTGTATTCAAGGGGAGATTTTGAACACTTTTGGATC
AGTCATCCCGGGCCGTCTGTCCAATCTTTCTCGGGCAATATTGACAGTGGGCGCGCCATT
GTCTTGCCCAGCCAGTGGGTTGCAGCAGCTGATAACCGCTGCAACCTCAAAGTTTAA
>ZaNF-YA11
ATGCCTAACTTGTTTAGCAACGATTCTGGTATAAGTAATGCACACCCAACGTCGATGTAT
GGTGCTAGTGGACCATCGTGGGGGCATTCAACTGAATCGTGGGTCCAACAATCGTCCATG
TCTGGAAGCTTAAGCCTGAAGATGGCAATTCCTCTGCAACATTTTCCTAATGCTAAGCAA
TTGAGCTTTCAATTTCAAGACCAGGAATCCTCCTCAACTCAGTCGACTGGTCAATCTTGC
TCCAAAGAGGCTACTGTGAAAGATGGCAGTCCTAATGAGCAAAGTGTGATTACAGCACCA
CCAGGATTTAATGCAACTCACGTGAAGCTTGTGGGAGATCACTCTAAGTTAGCCTCCTCA
ATGGGGCCTCAGGATTTTGTGTTCGCTCCTCAGCTAGTTCATTATAACCAATCATTTGCT
CCCTTTCGACTCCATTATGCTGAACCATACTTCAGCGGCTTACTATCACCTTTCCTTTCA
CCACAGGCTATGATTCATCATCCCCAAATGATGGGAATGGCTTCTGCTCGACTGCCTCTG
CCTCTTGAACTTGCTGAAGATGAGCCCATTTATGTCAATGCAAAACAGTATCGAGCAATT
CTCAGGCGTAGACAGTATCGTGCCAAGCTTGAAGCTCAAAACAAACTCATCAAAGGCCGT
AAGCCATATCTTCACGAGTCCCGCCATGTTCATGCAATTAACAGGGCTAGAGGATCTGGT
GGCCGGTTTCTCAACAAGAAGAAGCTTCAAGAATCCAAGCCTAATCCAACAAACAATGGG
CTGGACATGTCAGAATCTGAAGCTCACCTAAAAAACTCCAAAGATGGTGGTTCCACAACT
TCTTGTTCTGACATCACAAGTGCCTCCAACAGTGAAGACATCTTCCACCTGCCGGAGTTT
GGGTTCTCTCGTTACTCTTCTCACATGGGCAGAGGTTGCTCAGCTGATATCAACGGCAAT
GGCAACCTGCACCATTTCCTGTCCTCAGTTGAGAGATGA
>ZaNF-YA12
ATGGCCATGCAAACTGTTTATTTCAAAGAGCATGAAGGAAATGGTCATAATCAAATTGGG
CAGTTTTCATCTGTGCAATCATCAGCACCTTGGTGGAGTTCCTTGGGATCTCAGTCTGTT
TATGGGACATCTTGTGGCCAACTGAAGCCTTTGTTGCCCATGGAAAATCCAACTGAACAA
GCAGGTCAAAGTTTGGATAAGCCAAACACAACCCATTTCTCTTTCTTTCCTGATGATAGC
AAAAGTTCAGGGGATGGACAAAAAATTCCGACTGCCATATCTCTACAATCAACTCTGCCT
GAGAATCCTGGAAGCTTTGAGTTAGGCTTTGGCCAGCCTATGATCTGTGCAAAGTATCCG
TATGCAGATCAATATTATGGAGCTTTCTCGGCTTATGGAGCTCAAATTTCGGGCCGTATT
ATGTTGCCGCTTAATCTGGCAACAGATGATGGACCAATATATGTTAATGCGAAGCAGTAT
CATGGGATCATCAGGCGTCGGAAGTCACGTGCAAAGGCTCTACTTGAGAACAAAATGATT
AGAAAACGGAAGCCATATATTCACCATTCACGCCACCTGCATGCCATGCGTCGACCAAGG
GGGTGTGGTGGACGTTTCTTGAACACAAAGGCTGAAAATGGAAGTGGCAGAACTGAAGAG
AAGAAAGCTGGTGCTATTAAGCAACTGCCTCAGCCCACTGGTTCTCAGAGTTCCGAAGTC
CTGCAATCCGAGAGTGGAACTTTGAGTTCCCCAAAGGAAGCAACTGGAAGAGGCTCAAAT
CTTTCTGGGTCAGAGGTGACTAGTACGTATTCAAGGGAAGATTTTGATCACTTTCAGATC
AGTCATCTCGGGCAATCCGTCCACTCTTTCTCAGGCAGTACAGACAGTGGGCGTGGCATT
GTCATGCCCAGCCACTGGGTCGCAGCAGCTAATAACTTCTGCAACCTTAAAGTTTGA
>ZaNF-YA13
ATGGCCATGCAAACGGTGTATTTCAAGGAGCATGAAGGAAATGGTCAGAATCAAATTGGG
CAGTTTTCATCTGTGCAATCATCCGCACCTTGGTGGTGTTCTTTGGGGTCTCAATCTGTT
TATGGGGCATCTTGTGGCCAATTGCCTTTATCAATGGAAAATCCAACTGATCAAGCAGGT
CAAAGACTGGATAGGGCAAAAACAACCCACTTCTCTTTCTTTCCTGGTGATGGAAAAGAT
TCAGGGAATGGACAAAAAATTCCTACTGCCATATCTCTGCAGCCAGAAATTTCAAGCTGC
TTTGAGTTGGGCTTTGGCCAGCCTATGATCTGTGCAAAGTATCCTTATGCAGATCAATAT
TATGGAGTTTTCTCAGCTTATGGAGCTCAAATTTCGGGCCGTATTATGCTGCCACTTAAC
TTGGCAACAGATGATGGACCAGTATATGTTAATGCGAAGCAGTATCATGGGATCATCAGG
CGTCGGAAGTCACGTGCAAAGGCTGTACTTGAGAACAAATTGACTAGAAAACGGAAGCCA
TACATGCACCATTCACGCCATCTCCATGCCATGCGTCGACCGAGGGGGTGTGGCGGACGT
TTCTTGAACAAAGAAACTCAAAGTGGAAGTGCTGGAACTAAAGAGAAGAAATCTCGTATT
CAGCAACTGCCTCAGCCCACTTGTTCTCGGATTTCTGAAGTCTTGCAATCCGAGAGTGGA
ACTATGGGTTCCCCAAAGGAAGCAAATGGCAGCAGCTCAAACCTTTCAGGGTCGGAGGTG
ACTAGCATGTACTCAAGGGGAGATTTTGATCACTTTAGGGTCTGTCATCTGGGGCCATCC
ATCCACTCTTTCTCAGGCATTATGGACAGTGGCCGCGGCATTGTCATGCCCAGCCAGGGG
GTTGCAGCAGCAGATAACTGCAACCTTAAAGTTTGA
>ZaNF-YA14
ATGATCTGTGCAAAGTATCCTTATGCAGATCAATATTATGGAGTTTTCTCAGCTTATGGA
GCTCAAATTTCGGGCCGTATTATGCTACCACTTAACTTGGCAACAGATGATGGACCAGTA
TATGTTAATGCGAAGCAGTATCATGGGATCATCAGGCGTCGGAAGTCACGTGCAAAGGCT
GTACTTGAGAACAAATTGACTAGAAAACGGAAGCCATACATGCACCATTCACGCCATCTC
CATGCCATGCGTCGACCGAGGGGGTGTGGCGGACGTTTCTTGAACAAAGAAACTCAAAGT
GGAAGTGCTGGAACTAAAGAGAAGAAATCTGGTATTCAGCAACTGCCTCAGCCCACTTGT
TCTCGAATTTCTGAAGTCTTGCAATCCGAGAGTGGAACTATGGGTTCCCCAAAGGAAGCA
AATGGCAGCAGCTCAAACCTTTCAGGGTCGGAGGTGACTAGCATGTACTCAAGGGGAGAT
TTTGATCACTTTAGGGTCTGTCATCTGGGGCCATCCATCCACTCTTTCTCAGGCATTATG
GACAGTGGCCGCGGCATTGTCATGCCCAGCCAGGGGGTTGCAGCAGCAGATAACTGCAAC
CTTAAAGTTTGA
>ZaNF-YA15
ATGCCTAACTTGTTTAGCAAAGATTCTGGTATAAGTACTGCACACTCAATGTCAATGTAT
GGTGTTAGTGGCCCATCATGGTTGAGTTCAACTGAATCGCGTTTCGAACAATCGTCCATG
TCTGGAAGCTTAAGCCTGAAGATGGCAATTCCTCCACAACATTTTAACACTAAGCAATTA
AGCTTTCAATTTCAAGACCAGGAATCCTCCTCAACTCAGTCGACTAGGCAATCTAGCTCC
AAAGAGGCTAGTGTGAAAGATGGCGATCCTAATGGGCAAAGCATAATATCTGCATCTTCA
GGATTTAATGGAACTCACATAAAGCCTGAGGGAGGTCATGTTAAGTTAGTCTCATCAATT
GGGCCTCAGGATTTTGTCTTCACTCCTCCGCATGTTGATCATAACCAATCAGTTGCTCCA
TTCCAACTCCATTATACTGAACCATACTTCAGTGGCTTACTGTCACCTTTCCTTCCACCA
CAGGCTATGATTCATTATCCCCAAATGATGGGAATGGCTCCTGCTCGAGTGCCACTGCCT
CTTGAACCTACTGAAGATGAGCCCATTTATGTCAATGCAAAACAGTATCGAGCAATTCTC
AGGCGTAGACAGTATCGTTCCAAGCTCGAAGCTCAAAACAAACTAGTCAAAGGCCGCAAG
CCATATCTTCACGAGTCCCGCCATGTTCATGCAATGAACAGAGCTAGAGGATCTGGTGGG
CGTTTTCTCAACAAGAAGAAGCTCGAAGAATCCATGCCTAATCCAACAAACAATGGAGTG
GACATGTCAGAATGTGAAGTTCACAGAGAAAACTACAAAGATGGTGGTTCCACCCCGTCT
TGTTCTGACATCACGAGTGTCTCCAACAGTGAAGATATCTTCCAGCAGCAGGAGTTTGGG
TTCTGTGGTTACTCTTCTCACATGGGCAGTAGAAGCATGCAGGGTTGCTCAGCTGATATC
AACTGCAATGGCAACCTGCACCATTTCCTGTCTTCCGTTGAGAGATAA
>ZaNF-YA16
ATGATGCCGCCGGCAAAACCTGATGAAAATTGGCAGTTAGACCATGGCGCTCAGAGTGTT
TTGCAATCAGCTATCTGTTCCCCGCAGCCTTGGTGGAGTGGGACAGGGATAGGTGCATCC
TTAGGTGAAGTGGCTCCTAAATCTTCAAGGGAACTGCCGAATGTTTCTGTGACAAATGGA
GCTACCTATTCACAAGACAGGAATAATGGACAAGAACATGTGCATGTCAAACATATTCCA
TCGTCGACACCTCTAACAATGGGTGAACGCATTGAACATAATTCTCAAATGGAGCTAGTG
GGTCACTCAATTGTTTTGACATCATATCCATATACAGACCCACAACATGGTGGAGTAATG
ACCCCTTATGTCCCACAAGCTATGATACCCCCCCATTTATATGGAATGTATCATGCAAGA
ATGTCTTTGCCCCTCGAAATGGAAGAGGATCCTGTTTATGTGAATGCAAAGCAATATAAA
GGTATTTTGAGAAGAAGACAGCTGCGTGCTAAGGCTGAGCTTGAAAAGAACGTGATAAAA
GTGAGAAAGCCATATCTTCATGAGTCCAGACATCAACATGCAATGAGAAGGGCTAGGGGT
TGCGGAGGCCGTTTTCTTAATACTAAGAAACTCGATAACAATGCTGCAAACTCCACAGAA
GATGGTATGAATTCTGTTGCAAACCCTTCAATGGAGTCTACCAATGTGTGGAAGGGGACT
TTCTGGGACAGCAGAGGGGAAGCAGGCAGGGTAATGGGGCACCACGAGGGGCCCTTCCCG
TTAAGTGAAAATTCCTCGATACTGGAGATCCATCATGCTCTGTTAGGTGAAGCTGGAGGT
TGCATGCCCTCCAACTCGGATGGGGAAATCGTCACTGGTGTGATGGTCCTCAGGCAATTC
ATTCTTGGCTTTGAAACTTTTGGTGGTTTGAGAGAGGCAAGGAAGAAGAATACAGGGATG
AAGATATCAAGTTAG
>ZaNF-YA17
ATGAATCCTGTTGGAGGTCACGCTAAGTTTGTCTCATCAGTGGGGCCTCAGGATTTTATC
TTCACTCCTAAGCATGTTGATTATAACCAGTCAGTTGCTCCCTTCCAACTCCAATATGCT
GAACCATACTTCAGTGGCTTACTATCACCTTTCCTTCCACCACAGGCTATGCAGACTCAT
CTGCCCTTAATAATGGGAATGGCTCCTGCTCGAGTGCCGCTGCCTCTTGAACTTGCCGAA
GATGAGCCCATTTATGTCAATGCAAAACAGTATCGAGCAATTCTCAGGCGTAGACAGTAC
CGTGCCAAGCTTGAAGCTCAAAACAAACTCATCAAAGGCCGCAATCCATATCTTCACGAG
TCCCGCCATGTTCATGCAATGAACAGGGCTAAAGGATCTGGTGGGCGTTTTCTCAACACA
AAGAAGCTCCAAGAATCCAAGCCTAATCCAACAAACAATGGACTGGACATGTTAGAATCT
AAAGTTCACCGAGAAAACTACAAAGATGACGGTTCCACCGCTTGTTCTGACATCACGAGT
GCCTCCAACAGTGAAGACATCTTCCAGCAGCCAGAGTTTGGATTCTCTGGCTACTCTTCT
CACATTGGCAGCAGGAGCATGCAAGGCTGCTCAGCTGATATCGACTACAATCGCAACCTG
CACCGTTTCCTGCCCCCCCGTTGA
>ZaNF-YA18
ATGAGGTGGCAGAAAGTACTCTGCAAGAGCAACAGGTGGCGCTCAAGGCGATACTTGCGG
AAAAACCCTCAATCAGGCACCTCGCGGACCCCACCGCATCGAAATCTCATCCATAATTTG
AATAATTTTTTAGTATCAAGCAGCGGCAACAGAGGAGAAGACACTCAGAGCCTTTCTCTA
AAAGATTCAAGTTGCAGTTTCTGCATGCGCAGCTGCCTCATGACTTCTTCTGTGCATGAT
ATGTCTGATAACAGTGAAGCTGACGAGCAGCAGAAGCACCCAGAATCCCAGATACAGTCA
TCTCCTGCTTTGGGAAATGCTTACTCCAGCATCACAACTCCTAATGTTCAATATGTAACG
CCTCAAGTCGGGACATGCTGTGCCGTGGCACCAGCGGCTTACCCCTATCCAGATCCCTAT
TACAGAAGCATATTTGCTCCCTATGATGCACAACCATATCCTGCACAGTCCTATGGTGGA
CAACCAATGGTCCATCTTCAGTTAATGGGAATTCAGCAAGCTGGAGTTCCTTTGCCAACA
GATGCAGTTGAGGAGCCTGTGTTTGTCAATGCCAAACAGTATCATGGCATCTTGAGACGA
CGACAGTCTCGTGCAAAAGCTGAATCAGAAAAGAAAGTTTTAAAGTCTCGAAAG
>ZaNF-YA19
ATGATGCCGGCGAAACCTGATGAAAATCAGCAGTTAGATCATGGCGCCCAGAGTTTGTTG
CAATCGGCTATCTGTTCCCAGCAGCCTTGGTGGAGTGGGACAGGGACAGGGACAAGGACA
GGTGCATCTTTTGGTGAAGCAGATCCTAAATCTTCAAGGGAACAACCAAATGATTCTGTG
GAAAATCGAGTTACCTATTCACAAGGCAGGAATAATGGACAAGAACATGCACATCTCAAA
CATATTCCATCATCCACACCTCTAACCATGAGTGAACACCTTGAACATAATTCCCAAATG
GAGCTTGTGGGTCACTCAATTGTTTTGACATCATATCCATACACAGACACACTACATGGT
GGAGTAATGACTCCCTATGTGCCACAAGATATGATATCTCAGTTATATGGAATGCATCAT
GCAAGGATGCCTTTGCCCCTTGAAATGGAAGAGGAGCCTGTTTATGTGAATGCAAAGCAG
TATAAAGGTATTTTGAGAAGAAGACAGTCACGTGCTAAGGCTGAGCTGGAAAAGAAAGTG
ATAAAAGTGAGAAAGCCATATCTTCATGAGTCCAGACATCAACATGCAATGAGAAGGGCT
AGGGGTTGCGGAGGCCGTTTTCTTAATACTAAGAAGCTCAATAACAATGCTGCAAACTCC
AGGGAAGAAGGTATGAATTCCGGTGCAAATCCTTCAATGAAGTCCTCCGATGGCACTGGA
AATATGGATTCATCCATAGTTCAGATAGAAAAGTCAGTGAATGAGAGCACACATAGGGCA
CACACTTCCTCCAATGGTCACAGTAATGGCCGTGGTCTGCTGTCAGTGTACGATACATCT
ACTGGTAGTGTGGAAGGGGACTTACTGGGTCAGCAGAGGGGAAGCATGCAGGGGAATCGG
GCACCTCGAGGGGCCCTCCCCGTTAAGTGA
>ZaNF-YA20
ATGATGCCGGCGAAACCTGATGAAAATCGGCAGTTAGATCATGGTGCTCAGATTCTGTTT
CAATCAGCTATCTGTTCCCAGCAGCCTTGGTGGAGTGGGACAGGGACAGGTGCATTCTTG
GATGAAGCAGCTCCTAAATCTTCAAGGGAACAATCAAATGGTTCAGTGGCAAATGGAGTT
ACCTATTCACAAGATGGGAAAAATGGACTAGAACATGCACATCTCAAACATATTCCATCG
TCAACACCTCTAACCATGGGTGAACACCTTGAACATAATTCCCAAATGGAGCTAGTGGGT
CACTCAATTGTTTTGACATCATATCCATATACAGACCCACAACATGGTGGCGTAATGACC
CCCTATGTGCCACAAGCTATGATACCTCAGTTATATGGAATGCATCATGCAAGAATGCCT
TTGCCCATCGAAATGGAAGATGAGCCTGTTTATGTAAATGCAAAGCAGTATAAAGGTATT
TTGAGAAGAAGACAATCGCGTGCTAAGGCTGAGCTTGAAAAGAAAGCGATAAAAGTGAGA
AAGCCATATCTTCATGAGTCCAGACATCAACATGCAATGAGAAGGGCTAGGGGTTGCGGA
GGCCGCTTTCTTAATACTAAGAAGCTTGATAACAATGCTGCAAACTCCTCAGACGGTGGT
ATGAATTCTGGTGCAAACCCTTCAATGGAGTCCACCAATGGTACTGGAAACATGGATGGA
TCCATAAGTCAGCAAGAAAGCAGAGGGGAAGCATGCGGAGGAGTGGGCCACCGCGAGGGG
CCCTCCCTGTTAAGTGAAAATTCCTCCGCACTGGAGGGGCACTCCATCATTGCTCTGACG
GGCGAAGGTGGAGGTGGAGGTACATGTGCCCTCCAACTCGGAATGGGGAATTCATAA
>ZaNF-YB1
ATGGCTGATTCGGATAACGATTCAGGGGGACCAAACAACAGCAACGCGAACAGCGAGCTG
TCGGCGAGAGAACAGGACAGGTTCTTGCCGATAGCTAATGTAAGCAGGATAATGAAGAAA
GCTTTGCCAGCGAATGCTAAGATATCAAAGGATGCTAAAGAGACAGTGCAAGAGTGCGTG
TCGGAGTTTATAAGTTTCATAACTGGCGAAGCTTCTGACAAGTGTCAGCGCGAGAAGCGG
AAGACGATCAACGGTGATGATTTGTTGTGGGCCATGACGACTTTAGGGTTTGAGGAGTAC
GTGGAGCCCTTGAAGATTTATTTGCAAAAGTATAGGGAGATGGAGGGAGAAAAGACTTCC
ATGGGGAGGGAGAAGGACGGAGGTGGTGGTAGTGGTGGAGGCGGCGGTGGTGGAGCCGCC
GATGGTGGCGGGTCCAGCGGCGGTGGTGTCAGTACTGGTGGTGCTGGTGGTGGGGTTTAT
AATGGAGGGATGTATGGTGGGATGATGATGATGGGTCATCAAGGACACGTGTATGGTTCT
GGTGGGTTTCATCATCATCAGATGAGTGTTGGAAAAAGTGGGCCCACCACCACTGCCGGC
AGTGGTGGCAGCAGTGGAGCTGTTAGGTCAAGCATTAAAGCTCTGTGCATGGATTTTGGA
AGAAGTAAATTTTGGGAAAAAAATGGTGTTTAG
>ZaNF-YB2
ATGGACGATAATACAGGAGCCAGTGCTTCAAGTGATCACGATGATGGTGGTATCAAGGAG
CAAGACCGGCTGCTGCCGATAGCCAACGTAGGCCGGATCATGAAGCAAATATTACCGGCG
AATGCAAAAATCTCAAAGGAAGCAAAGGAAACGATGCAAGAATGTGTATCGGAGTTCATA
AGCTTCGTTACCAGTGAAGCTTCGGAAAAGTGCAGAAAGGAAAGGCGAAAGACTGTGAAT
GGCGACGATATTTGCTGGGCTCTCGGAACCCTAGGGTTTGATGACTATGCAGGGCCAATA
AGAAGGTACTTGCATAAGTATAGGGAGCTAGAAGGCGACAGACCTAATCAACAACAGGAC
AAGGCAAGCAATAGCAATAGCAATAGCAATATTAATGAAGATGATCAAAAGGAGAAACCT
GCCAGGAACCAAGCCCTAGCTTCAGTTTCATTTAAGTCCAATGGTGATGTGATCGGGTTA
CTCTCATTCTTCAACTAA
>ZaNF-YB3
ATGGTTGATAATTTAGAAGGCTACAGTAACTACAACTTTGCTGAAGCTGCTGCTATTGAT
CAAGATGATGGGGTAATTAAAGAGCAAGATCGGTTGCTTCCAATAGCTAATGTGGGGAGA
ATTATGAAACAGATTCTGCCTCGGAACGCCAAGATTTCAAAAGAAGCTAAAGAAACAATG
CAAGAATGTGTATCTGAGTTCATTAGTTTTGTGACTGGGTTTGATAATTATGCTGATCAA
TTGAAGAGGTACTTGTATAGGTACAGGGAATTGGAAGGAGAGAGAGCTGCAGCTAATAAC
CAAAATAATAAGGCTGCAAATGGTGAAGGAAATGATGATGATCTATTACAAAGGAATAAT
CATTCAGCGGTTTCATCTATGGCGTCGCCTTTTAAGTTCAATGTGACTGTGACTGATACA
AGCAATAGATCCAGGCGATTTTGA
>ZaNF-YB4
ATGACATCCCTCCTTTATACAGTAGATCTTGGTTTTGTTCCTCAAAGTGGTGAGAATATG
GTTGATAATTTAGAAGGCTACAGTAACTACAACTTTGCTGAAGCTGCTGCTATTGATCAA
GATGATGGGGTGATTAAAGAGCAAGATCGGTTGCTTCCAATAGCTAATGTGGGGAGAATT
ATGAAACAGATTCTGCCTCGGAACGCCAAGATTTCAAAAGAAGCTAAAGAAACAATGCAA
GAATGTGTATCTGAGTTCATTAGTTTTGTGACTGGTGAGGCATCTGAAAAGTGTCACAAG
GAGAAGAGAAAGACTGTTAATGGAGATGACATTTGTTGGGCTCTTGCAACTTTAGGGTTT
GATAATTATGCTGATCAATTGAAGAGGTACTTGTATAGGTACAGGGAATTGGAAGGAGAG
AGAGCTGCAGCTAATAACCAAAATAATAAGGCTGCAAATGGTGAAGGAAATGATGATGAT
CTATTACAAAGGAATAAACATTCAGCGGTTTCATCTATGGCGTCGCCTTTTAAGTTCAAT
GTGACTGTGACTGATACAAGCAATAGATCCAAGCGATTTTGA
>ZaNF-YB5
ATGCTGTCTAATCTGCCACGGTTGGCCATTCATCCAAGGGACGACTCCGCTGCGAGAAAC
GGCATCATCAACGTCCCAAATGAGCAGCAGCAGCAGCAGGGAGTGGCACCAAGCATCATC
CGGGAGCAGGACCAATACATGCCAATAGCCAACGTCATACGCATTATGCGGCGCATCCTT
CCACCTCATGCCAAAATCTCCGACGACGCCAAGGAGACCGTCCAAGAATGCGTATCGGAG
TACATCAGCTTCGTCACCGGTGAAGCCAACGAACGTTGCCATCGCGAGCAGCGCAAGACC
ATTACTGCCGAGGATGTCATTTGGGCCATGGGCAAATTGGGCTTTGACAATTACGTCGAG
CCCCTCTCCCTCTTCCTCAACCGTTACCGCGACAGTGAGAATGACCGCACCTCCACTACT
CACAAGGAGCCCATGCCTATGCCCAGGCGTGGCCCTGCTGTTGTTGATTATGGCTTTGTC
GGAATGCCTTCTGGGCCATTTGGGCCTGTTTTCAATATGGGCCCCCAGCAGGGCCTTTAT
GATCCTTCTATTGCAGGGTTCTTGAGGGAAGGGTCGGGTTCTGCAAGTGGATCCTCCTCA
CAGGGTAATAATAATTTCCCTGGGTTTGACCCTTTTGCTCAGTTCAAATGA
>ZaNF-YB6
ATGGCAGACTCAGATAATGATTCAGGAGGTGAAAGAGAGAGGCATCAAAACTCATCATCA
AACGCAGGAAACAGTGAGTTGTCACAAAGGGATCAAGACAGGTTCTTGCCAATAGCTAAC
GTGAGCAGGATCATGAAAAAGGCTCTACCAGCTAATGCTAAAATTTCAAAAGATGCTAAA
GAGACTGTACAAGAATGTGTCTCTGAGTTCATTAGCTTTGTCACCGGTGAAGCTTCTGAT
AAGTGCCAAAGAGAGAAGAGAAAGACCATCAATGGAGATGATCTCTTGTGGGCAATGACC
ACTTTAGGATTTGAGGAGTATGTGGAGCCATTAAAGGTTTATTTGCAGAGGTTTAGGGAA
ATTGAAGGGGAGAAAATGGCGCGTGATAAGGACGTGCCGCCTCTTCCCGGTGAGTATGGT
GGGATGCTCATGATGGGTCAACTCAATCAAGGACACGTGTATGGCTCTGGGGGGTTTCAT
CAAATCCCCATCAGTAGTAAAGGTGGGCCACCTAGTAGTGGTAACATGAGTAGAACCAGT
GTACTGTAG
>ZaNF-YB7
ATGTTGGATAATACAGGAGAAGCAGGAGCCAGTGCTTCAAGTGATCCAGAAAGGTTGCTG
CCAATAGCCAACGTTGGCCGGATAATGAAGCAAATTTTGCCTGGGAATGCAAAAATCTCA
AAGGAAGCTAAAGAAACGATGCAAGAAAGTGTTTCAGAGTTCATAAGCTTTATCACAAGT
GAAGCATCCGAAAAGTGCAGAAAGGAAAGGCGAAAGACTGTCAATGGCGACGACATATGC
TGGGCTCTAGGAACCCTAGGGTTTGATGACTATGTGGGGCCAATAAGAAGTCAATTTGCC
GGTGAATCAATCTTAGGTTTTGGGATTAAGTGTAACAATTTTGGGGTTAAATCAATAGAT
ATATGA
>ZaNF-YB8
ATGGCGGAAGCACCGACGAGTCCAGCGGGAGGGAGCCACGATAGCGGGGGAGAGCAGAGC
CCGCATGCGGGAGTGAGGGAGCAGGACAGGTATTTGCCAATAGCTAACATTAGCAGGATC
ATGAAGAAGGCTTTGCCTGCCAATGGCAAGATCGCTAAGGATGCTAAGGATACTGTACAG
GAATGCGTCTCTGAGTTTATCAGCTTCGTTACCAGCGAGGCAAGTGATAAGTGTCAAAAG
GAGAAGAGGAAGACAATTAATGGGGATGATTTGCTCTGGGCAATGGCAACATTGGGTTTT
GAAGACTACATTGAGCCACTAAAGGCATACCTAATGAGGTACAGGGAGATGGAGGGTGAC
ACCAAGGGATCTGCTAGGGGTGGGGACGGATCTGCTAAAAGGGATGCAGTCGGAGCTCTG
CCTGGCCAAAATTCACAGTATGCTCTTCAGGCTCCTCCCAACTATGTTAATCCCCAAGCA
CAGGGGCAGCACATGATTGTTCCATCCATGCAAGGGAATGAATAA
>ZaNF-YB9
ATGAGATCAGGACTTGGCTTTTGTCCCCATGCTTATTCGGATGGCGACACGTCAGATATG
GTTGGCGATGAGACAAAACGGCGCCAGCTTGACTCAACTGTCTTCAAGCAGCAGCAACCG
CTTGAACATTCCAAAATAAGGGTAATTCTTTGGATAATGAAGAAGGCTCTGCCGGCGAAT
GCAAAGATATCAAAGGATGCTAAAGAGACGGTGCAAGAGTGCGTGTCAGAGTTTATAAGT
TTCATAACTGGCGAAGCTTCTGACAAGTGTCAGCGCGAGAAGCGGAAGACGATCAACGGT
GATGATTTGTTGTGGGCCATGACGACTTTAGGGTTCGAGGAGTACGTGGAGCCCTTGAAG
ATTTATTTGCAAAAGTACAGGGAGATGGAGGGAGAGAAGAGTTCTATGGGGAGGGAGAAG
GACGGGGGTGGTAGTGGCGGCGGTTCTGGCTCCGGAAGTGGTGGAGCCGCCGATGGTGGA
GGGTCCAGCGGTGGTGGTGGGGGATATAATGGAGGGATGTATGGTGGGATGATGATGATG
GGACATCAAGGAAACATGTATGGTTCTGGCGGGTTTCATCATCATCATCATCATCAGATG
GATATTGGGAAAAGTGGGTCCGCCGGCGCCGGCGCCCGCAGCGGTGGCGGCAGTGGAGCA
ATTCGTTCAAAGCATGTTTAA
>ZaNF-YB10
ATGCTTATACGGATGGCGACACGGGGACCGAACAGCAGCGATCTGTCGGCGAGAGAACAG
GACAGGTTCTTGCCGATAGCTAATGTAAGCAGGATAATGAAGAAGGCTCTGCCGGCGAAT
GCAAAGATATCAAAGGATGCTAAAGAGACGGTGCAAGAGTGCGTGTCAGAGTTTATAAGT
TTCATAACTGGCGAAGCTTCTGACAAGTGTCAGCGCGAGAAGCGGAAGACGATCAACGGT
GATGATTTGTTGTGGGCCATGACGACTTTAGGGTTCGAGGAGTACGTGGAGCCCTTGAAG
ATTTATTTGCAAAAGTACAGGGAGATGGAGGGAGAGAAGAGTTCTATGGGGAGGGAGAAG
GACGGGGGTGGTAGTGGCGGCGGTTCTGGCTCCGGAAGTGGTGGAGCCGCCGATGGTGGA
GGGTCCAGCGGTGGTGGTGGGGGATATAATGGAGGGATGTATGGTGGGATGATGATGATG
GGACATCAAGGACACGTGTATGGTTCTGGCGGGTTTCATCATCATCATCATCATCAGATG
GATATTGGGAAAAGTGGGTCCGCCGGCGCCGGCGCCCGCAGCGGTGGCTGCAGTGGAGCA
ATTCGTTCAAAGCATGTTTAA
>ZaNF-YB11
ATGGTTGATGAGCAAGATAAGCTACTGCCAATTGCCAACGTGGGCAGGATAATGAAGCAA
ATCCTGCCACCAAGTGCAAAGATTTCCAAAGAAGCCAAACAAACAATGCAAGAATGTGCC
ACAGAGTTTATAAGTTTTGTAACTGGTGAGGCATCTGACAAGTGTCACAAGGAGAATCGT
AAGACTGTTAATGGAGATGACATCAATTGGGCTCTCAGTACTCTAGGGTTTGATAACTAT
GCTGAGGCTATAGAATATGAGATGGTTTTCCCTTTACAGTACCATTTCGAGAGCCTCAAG
AAACTGGGACTAACTAAATATATCAGTATAAAACTATTTGACGGCTTTTCCTGGTACAAT
GTCATTGGAATAGACGTTGTTTCCATAGGCTCCGAACATGGAATCATGGTATCGAACTTC
ATAATCAGGTCACACCACATTAATTGTCAACAATCGCCAACCAATGCATCGGAAACTGGT
ACTGTACTGCAATGGGTGCACCCATTCTCCAGGACAAAAGGCCAGAGGATCATGGGTTAT
GCATGTGAGCTCCAGCAGTCACTGTAA
>ZaNF-YB12
ATGGAGGTCGTGTGGTCTTCTAGGGTTTTTCTTTATGCCGAGAAAGAGAGAGCAATGAGA
GAAAGGGGAAGACTAGGGAGAGAGTACAAAACTCTGGGAATTGGTGAGATGACGGAAGCA
CCGACGAGTCCTGCGGGAGGGAGCCACGAGAGCGGGGGAGAGCAGAGCCCGCACTCGGGA
TTGAGAGAGCAGGACAGGTATTTGCCAATAGCTAACATAAGCAGGATCATGAAGAAGGCT
TTGCCTGCTAATGGCAAGATCGCCAAGGACGCCAAGGATACTGTACAGGAATGTGTCTCT
GAGTTTATCAGCTTCATTACCAGCGAAGCAAGTGATAAGTGTCAGAAGGAGAAGAGGAAG
ACAATTAATGGGGATGATTTACTCTGGGCAATGGCAACACTAGGTTTTGAAGATTATACT
GAGCCACTTAAGGCATACCTAATGAGGTACAGAGAGATGGAGGGGGACACCAAGGGGTCT
TCTAAGGGTGGGGATGGATCTGCTAAAAGAGATACAGTTGGAGCTCTGCCTGGCCAAAAT
GCACAGTATGCTCTTCAGGGTGCGCTCAACTTTGTTAATCCCCAAGCACCAGGGCAGTAT
ATGATTGTTCCATCCATGCAAGGGGATGAATAA
>ZaNF-YB13
ATGGAGGCCGTGTGGTCTTCTATGATTTTTCTTTATGCCGAGAGAGAGAGAGCAATGAGA
GAAAGGAGAAGACTAGGGAGAGAGTACAAAACTCTGGGAATTGGTGAGATGACGGAAGCA
CCGACGAGTCCTGCGGGAGGGAGCCACGAGAGCGGGGGAGAGCAGAGCCCGCACTCGGGA
TTGAGAGAGCAGGACAGGTATTTGCCAATAGCTAACATAAGCAGGATCATGAAGAAGGCT
TTGCCTGCTAATGGCAAGATCGCCAAGGACGCCAAGGATACTGTACAGGAATGTGTCTCT
GAGTTTATCAGCTTCATTACCAGCGAGGCAAGTGATAAGTGTCAGAAGGAGAAGAGGAAG
ACAATTAATGGGGATGATTTACTCTGGGCAATGGCAACACTAGGTTTTGAAGATTATACT
GAGCCACTTAAGGCATACCTAATGAGGTACAGAGAGATGGAGGGGGACACCAAGGGGTCT
TCTAGGGGTGGGGATGGATCTGCTAAAAGAGATACAGTTGGAGCTCTGCCTGGCCAAAAT
GCACAGTATGCTCTTCATGGTGCGCTCAACTTTGTTAATCCCCAAGCACCAGGGCAGTAT
ATGATTGTTCCATCCATGCAAGGGGATGAATAA
>ZaNF-YB14
ATGGAACCGATGGATATTGTCGGAAAGTCAAAGGAAGACGCATCGCTTCCTAAAGCTACA
ATGACCAAAATTATAAAAGAGATGTTACCCCCAGATGTTCGTGTTGCAAGAGACGCTCAA
GATCTTTTGATTGAGTGTTGTGTAGAGTTTATTAATCTCGTTTCCTCTGAGTCCAATGAA
GTTTGTAGCAGGGAGGAGAAGAAAACGATTGCTCCCGAGCATGTACTCAAGGCTTTGGAG
GTTCTTGGGTTTGGTGAGTACATCGAGGAGGTCTATACTGCATATGAGCAACACAAGGTT
GAGACCATGGACTCCTTGAAAGGTGGCAAATGGAGCAATGGGGCTGAGATGACAGAGGAA
GAAGCAGCAGCTGAGCAGCAGAGAATGTTTGCCGAGGCACGTGCACGAATGAATGGTGGA
GCCACTGCCCCTCCCAAGCAACCAGACCTTGATCCAATTTTAGAGAGCTAA
>ZaNF-YB15
ATGGCTGACGACTCAGATAACGAGTCAGGTGGCGGTGGGCTTACCAACAGTAACGCGAAT
GAGTCATCACCAAGAGAACAGGACAGGCTCTTGCCCATAGCTAATGTCAGTAGGATTATG
AAGAAAGCGTTGCCTGCTAATGCAAAGATCTCAAAGGACGCTAAAGAGACTGTGCAAGAG
TGTGTCTCTGAGTTCATTAGCTTCATCACTGGAGAAGCTTCTGACAAGTGTCAGAGAGAG
AAGAGGAAGACGATCAACGGTGATGATCTATTGTGGGCAATGACTACTTTAGGGTTTGAA
GAGTATGTGGAGCCTTTGAAGATTTATTTGCACAAGTTTAGAGAGATGGAGGGGGAGAAG
ACTGCTTTGGGAAGGCAAGCTGATGGTGGCACCACTACTGATGCCAGTGTTGGGATGTAT
GGTGGGTACCAGTCAAGCATGTTGATGATGGGTCATGGCCATCATCATCATCATCAACAA
CATCATGGACATATGTATGGATCTGGAAGTGGTCCTTCTTCAGGGAGGCCAAAATTTGCA
GTGAGGGATTGA
>ZaNF-YB16
ATGAAGTGGCACCCAACGTCCGATCTGCTCTCTTTCTTCTCCAATCCTTTCCATCTAAAG
CCTCTCCTTCTCTCGCGCCCTTTTACAAATCTTCCCTCTCACTCACTGCATCAGGGTTTT
ATCATTTTCTTCGAGATGGCGGCCGAGGCACCGGCGAGTCCAGGAGGCGGCAGCCATGAG
AGCGGCGACCAAAGTCCGAGATCGAACGTTCGCGAACAAGACAGGTACCTTCCGGTCGCT
AATATTAGCCGGATCATGAAGAAGGCGCTTCCTGCTAACGGCAAAATCGCTAAGGACGCT
AAAGAGACTGTCCAGGAATGCGTTTCTGAATTCATCAGCTTTATCACCAGCGAGGCGAGT
GATAAGTGTCAGAGAGAGAAGAGAAAGACGATTAATGGCGATGATCTGCTTTGGGCTATG
GCAACGTTAGGGTTTGAGGATTATCTTGATCCGCTGAAAATTTACCTCTCCAGATACAGA
GAGGGTGATACCAAGGGTAATGCAAAAGGCGTAGATGCATCTGCTAAGAAAGATGGTCAA
CCAAACCCAAACCCAAACTCTCAGCTTGCTCATCAAGGTTCCTTCCTGCAAGGTGTCAAC
TATGGAAATACTCAATCTCAGGAACAACATATGATGGTTCCTATGCAAGGCATAGAGTAA
>ZaNF-YB17
ATGGAAAGTGGCGGTTTCCATGGCTACCGCCAGATACCCAACACAAGCCCTGCAGTTCAT
AGCCATGAAAATGCAAAATTCTTGATAATGCCACATCCATCTCAATCTGGTAGTTCATTG
TCAGGCCGGAAGTTTCGAGCTGAGATTGATATTCAAACCAACAATAATATTATTAATGTT
AACAATAACCACACAGCTTGTGATGACATGAATGAATGCACAGTGAGGGAACAAGACCGT
TTCATGCCAATTGCTAACGTGATAAGAATCATGCGCAAGATCCTTCCTCCACATGCAAAA
ATCTCAGATGATGCCAAGGAAACAATTCAAGAATGCGTCTCCGAATACATCAGCTTCATA
ACAGGGGAAGCCAACGAGCGTTGCCAACGTGAGCAACGCAAGACCATTACTGCTGAAGAC
GTGCTTTGGGCTATGAGCAAACTGGGCTTCGATGATTACATTGAACCACTCACTATTTAC
CTTCACCGCTACCGTGAAATGGAAGGCGACCGCGGCTCGATCAGAGGTGAACCCTTGGTG
AAGAGACCGGCTGAGTTTCGCACAGTGGGTGTTGCTGCATTTGCGGCGCCAGCATTTCAT
ATGGGACATGGGTTTTTTGGACCAGCTGGTAGCGTAGAAGGTTACTTCAAGGATGCATCC
AATAATATTGCAGGCTCATCACAGGCTGCTGTGGCTAATGGTGAAACTTATGCTCACCCA
AAATGA
>ZaNF-YB18
ATGTCTGAGAACATTTCGGATAGCTCCTCAAAAGAGCAAGACCAGTTCCTGCCTATCGCG
AATATAAGCAGGATCATGAAAACGTCTCTTCCGGCGAATGCAAAAATTTCGAAAGAAGCT
AAAGAAACTGTGCAGGAATGTGTATCTGAGTTCATAAGCTTCATAACAGGCGAAGCATCA
GATAAATGTCAAAGAGAGAAGAGAAAAACGATCAACGGAGATGATCTTTTGTGGGCAATG
ACAACCCTAGGGTTTGAGAATTATGTTGGCCCTTTAAAGTCTTATCTCAACAAGTATAGG
GAGACTGAGGGAGAGAAGAATTCAATGGCTAGACAAGAAGATCAAGCTCCAAACCCTAAC
CCTAACCCTAACCCTAACCATGCTGCTGCTGCTGCTAATGTAATTAATAAAGCTCATAAT
TCTTTTACTTTATCAGGATTCGTGGCAATGGAGGTACCAGATCAGCCAGCTCATGTTCTT
GGAGTTGACTGGTACAGATCGAAGAATATGGACCAAGTATAG
>ZaNF-YB19
ATGGAGCCGATGGATATTGTCGGAAAGTCAAAGGAAGACGCATCGCTTCCAAAAGCTACA
ATGACCAAAATTATAAAAGAGATGTTACCCCCAGATGTTCGTGTTGCAAGAGACACTCAA
GATCTTTTAATTGAGTGTTGCGTAGAGTTTATTAATCTCGTTTCCTCTGAGTCCAATGAA
GTTTGTAGCAGGGAGGATAAAAGAACGATTGCTCCCGAGCATGTACTCAAGGCTTTGGAG
GTTCTTGGATTTGGTGAGTACATCGAGGAGGTCTATGCTGCGTATGAGCAACACAAGATT
GAAACCATGGACACTTTGAAAGGTGGCAAATGGAGCAATGGGGCCGCAATGACAGAGGAA
GAAGCAGCGGCTGAGCAGCAGAGAATGTTTGCTGAGGCACGTGCACGAATGAATGGCGGA
GCCATTGCCGCTCCTAAGCAACCAGGCCCTAACCCAAGTTTAGAGAGCTAA
>ZaNF-YB20
ATGGTAGAAGAGGAAGATAAGCTACTTCCAATTGCCAACGTGGGCAGGATAATGAAGCAA
ATACTGCCACCAAGTGCAAAGATTTCCAAAGAAGCCAAACAAGCAATGCAAGAATGTGCA
ACAGAGTTTATAAGTTTTGTAACGGGTGAGGCGTCTGACAAGTGTCACAAGGAGAATCAG
GCTATAGTAAGATACTTGCATAAATATAGGGAAGCTGAAAGAGAGAGAGCTAGTAACCAA
ATCAAAGCTACTGCTACTACTTCTACTACTACTAATACTACTAGCAGCAACCGAGACAAA
GCTGAAGAATCATCAAGCCATAAAACCAAAGAACAGACGAATGTGCAGCAAACTGATGAA
ACTTCTAGTACTCCTTCAGAGCTTAGAGCTCTTGAGAAGGGCAAAAGCTCACTCACAGAG
ACTTCTTGA
>ZaNF-YB21
ATGAGCCAATCACCTCACAAACTCGGCGCCAAATTCAAAACTCTGGGAATTGGTGAGATG
GCGGAAGCGCCGATGAGTCCGGCCGGAGGGAGCCATGAGAGCGGGGGAGAGCAGAGCCCG
CGGGCGGGAGTGAGAGAGCAGGACAGGTATTTGCCAATAGCTAATATTAGTAGGATCATG
AAGAAGGCTTTGCCTACTAATGGAAAGATCGCTAAGGATGCTAAGGATACTGTACAGGAA
TGCGTTTCTGAGTTTATCAGCTTCGTTACCAGCGAAGCAAGTGATAAGTGTCAGAAGGAG
AAGAGGAAGACAGTTAATGGGGATGATTTACTCTGGGCAATGGCAACACTGGGTTTTGAA
GACTACATTGAGCCACTGAAGGCATACCTAACGAGGTACAGGGAGATGGAGGGTGAGACC
AGGGGATCTGCAAGGGGCGGGGATGGATCTGCTAAAATGGAGGCAGTCGGAGCTCTGCCT
GGCCAAAATGCACAGTATGCTGTTCAGGCTCCACTCAACTATGTTAATCCCCAAGCACAG
GGACAGCATCTGCTCTTTCCATCCATGCAAGGGAACGAATAA
>ZaNF-YB22
ATGGTTGATAATTTAGAAGGCTACAATAACTATAACTTTGCAGCAGCAGGTGCCTCATCA
GATCAAGAAGGGGTAATTAAAGAGCAAGATCGGTTGCTTCCTATAGCTAATGTGGGGAGA
ATTATGAAGCAGATTCTTCCACCAAATGCAAAGATTTCAAAAGAAGCTAAAGAAACCATG
CAAGAATGTGTATCCGAGTTCATAAGCTTTGTTACTGGAGAGGCATCGGACAAGTGTCAC
AAGGAGAAGCGAAAGACAGTTAATGGGGATGACATTTGTTGGGCTCTTGCAACTCTAGGG
TTTGATAATTATGCTGATCAATTGAAGAGTCTGAAGGTAGAATGA
>ZaNF-YB23
ATGGTTGATAATTTAGAAGGCTACAATAACTATAACTTTGCAGCAGCAGGTGCCTCATCA
GATCAAGAAGGGGTAATTAAAGAGCAAGATCGGTTGCTTCCTATAGCTAATGTGGGGAGG
ATTATGAAGCAGATTCTGCCACCAAATGCAAAGATTTCAAAAGAAGCTAAAGAAACCATG
CAAGAATGTGTATCCGAGTTCATAAGCTTTGTTACTGGAGAGGCATCGGACAAGTGTCAC
AAGGAGAAGCGAAAAACAGTTAATGGGGATGACATTTGTTGGGCTCTTGCAACTCTAGGG
TTTGATAATTATGGTGATCAATTGAAGAGTCTGAAGGTAGAATGA
>ZaNF-YB24
ATGAAAAAATCTCTTCCAGTAAATGCAAAAATATCTAAAGAAGCTAAAGAAACTGTTCAA
GAATGTGTCTCCGAGTTCATAAGCTTCATAACTGGTGAAGCATCGGAAAAATGTCAGAGA
GAGAAGAGAAAAACTATCAACGGAGATGATCTTTTGTGGGCAATGACAACCCTAGGGTTT
GAGAATTATGTTAGTCCCTTGAAGGATTATCTCAGCAAGTATAGGGAGATTGAGGGTGAA
AAGAATTCATTGGCTAGACAAGAAGATCAAGCTGCTCCAAACCCTAACCCTAACCCTAAC
CCTAACCTTGCTGCTACTTCCAAGTATAAGGCAGATTTTCAAAATTTTAACATGGGATTT
GACTCGCTTGGGGCACAAGTTACTCCAAAAAGCAATGGAGAGAGCACAAGAGTCATTGGT
TATGGCGAAAATTTGGGGGCAGGAGCTTTTAATTTGAGCAGGATTCATGAAAATGGAGAT
GGGAATGGAGGTAACAGATCAACCTTGGCAGCTCATGTTCATGGAGTTGACTGGATGGAA
ATGAGATAA
>ZaNF-YB25
ATGGCGGATTCAGATAACGATTCAGGAGGCGAAATAGAGAGGAATCAAAATCCATCGTCA
TCAAACGCGGGATCACCAAGAAGAGAGCAAGACAGGTTCTTGCCGATAGCAAACGTGAGC
AGGATCATGAAGAAAGCCTTACCAGCCAATGCAAAGATTTCAAAAGATGCTAAAGAGACA
GTACAAGAATGTGTCTCCGAGTTCATAAGCTTTGTCACCGGCGAGGCTTCCGATAAGTGT
CAGAGGGAGAAGAGAAAGACCATCAATGGAGATGATCTGTTATGGGCAATGACTACTTTA
GGGTTTGAGGAGTACGTGGAGCCGTTGAAGGTTTATTTGCAGAGGTTTAGGGAAATTGAA
GGGGAGAAAATGGCGCGTGATAGGGACGTGCCGCCTGGTACTGGTGCTGGTGGTGGAATG
GGAGGAGAGTATGGTGGTGGGATGGTGATGATTGGACATGGAGATCAACTTAATCAAGGA
CACGTGTACGGCTCTGGTGGGTTTCATCAAATGACTATGAGCAGTAGAGGAGAGAAGGGT
GATGATTTACTTTAA
>ZaNF-YB26
ATGGCGGATTCAGATAACGATTCAGGAGGCGAAATAGAGAGGAATCAAAATCCATCGTCA
TCAAACGCAGGATCACCAAGAAGAGAGCAAGACAGGTTCTTGCCGATAGCAAACGTGAGC
AGGATCATGAAGAAAGCCTTACCAGCCAATGCAAAGATTTCAAAAGATGCTAAAGAGACA
GTACAAGAATGTGTCTCCGAGTTCATAAGCTTTGTCACCGGCGAGGCTTCCGATAAGTGT
CAGAGGGAGAAGAGAAAGACCATCAATGGAGATGATCTCTTATGGGCAATGACTACTTTA
GGGTTTGAGGAGTACGTGGAGCCGTTGAAGGTTTATTTGCAGAGGTTTAGGGAAATTGAA
GGGGAGAAAATGGCGCGTGATAGGGACGTGCCGCCTGGTACTGGTGCTGGTGGTGGAATG
GGAGGAGAGTATGGTGGTGGGATGGTGATGATTGGACATGGAGATCAACTTAATCAAGGA
CACGTGTACGGCTCTGGTGGATTTCATCAAATGACTATGAGCAATAGAGGTGGAGAGGAG
AGTGATGATTTACTTTAA
>ZaNF-YB27
ATGGAGCCGATGGATATTGTCGGAAAGTCAAAGGAAGACGCATCGCTTCCAAAAGCTACA
ATGACCAAAATTATAAAAGAGATGTTACCCCCAGATGTTCGTGTTGCAAGAGACACTCAA
GATCTTTTAATTGAGTGTTGCGTAGAGTTTATTAATCTCGTTTCCTCTGAGTCCAATGAA
GTTTGTAGCAGGGAGGATAAAAGAACGATTGCTCCCGAGCATGTACTCAAGGCTTTGGAG
GTTCTTGGATTTGGTGAGTACATCGAGGAGGTCTATGCTGCGTATGAGCAACACAAGATT
GAAACCATGCAGGACACTTTGAAAGGTGGCAAATGGAGCAATGGGGCCGCGATGACAGAG
GAAGAAGCAGCGGCTGAGCAGCAGAGAATGTTTGCTGAGGCACGTGCACGAATGAATGGC
GGAGCCATTGCCGCTCCTAAGCAACCAGACCCTAACCCAAGTTTAGAGAGCTAA
>ZaNF-YB28
ATGGAAACGGAGAAAGTTGTACCACAAGCGGAAGAGCTGCCGAAGGCTATCGTGCGCCGG
GTGGTAAAGGATAAGCTGCAGGATTGCTCACCCGACACCTACATAACCGTTCACAAAGAC
GCTCTCCTTGCTTTCTCCGAAAGCGCTCGCATATTCATCCACTACCTCTCCGCCACGGCT
AATGACATATGCAAGGAGTCAAAGAGGCAAACGATAAATGCTGAGGATGTATTAAAAGCA
ATTGAAGAAATCGACTTTACTGAGTTCATAGACCCTCTTAGAGACTCCCTGGATGAATTT
AGGCAGAAGAATGCTGGAAAGAGAGCAGGATCATTAAAGTCAAAAGAAGAGAAAAAGAAA
CAGAAAGTAGAAAGTGAGGCGTCAAAGAAAGAGCATTATGATCAAGAGTCATTTTATCAA
GGAGATTTCTGTGCACCAAGTCTAAATTCCAACCAACCTGAAGTACCCGTAAATGTGCTG
AATTATGTGGTCATTGTCTGTCTCGCCCTCCATCATGCACTGAATGCTATTCTGCAACTA
TGGAGTCTCATTGGCTATGACGATCATACAAGTTACTTTGATAACTACAAATGA
>ZaNF-YB29
ATGATTCATTTACTTAGCGTCCGATCCCCTCTCTTTCTTCTCCAATCCTCGCGCCTTTTT
TACAAACATCAGGGTTTTATTATTTTGTTTGAGATGGCGGCCGAGGCACCGGCGAGTCCA
GGAGGCGGCAGCCACGAGAGCGGCGACCAGAGTCCGAGGTCGAACGTCCGCGAACAAGAC
AGGTACCTTCCGATCGCTAATATTAGCCGGATCATGAAAAAGGCGCTTCCTGCTAACGGC
AAAATCGCTAAGGATGCTAAAGAGACTGTCCAGGAATGCGTTTCTGAGTTCATCAGCTTT
ATCACCATCGAGGCGAGTGATAAGTGCCAGAGAGAGAAGAGAAAGACAATTAATGGCGAT
GATTTGCTCTGGGCTATGGCAACGTTAGGGTTTGAGGATTATATCGATCCGCTGAAAATT
TACCTCACCAGATACAGAGAGATGGAGGGCGACACCAAGGGTAATGCAAAAGGCGGAGAT
GCATCTGGTAAGAAAGATGGTCAACCAAACCCAAATGCTCAGCTTGCACATCAAGGTTCT
TTTCCGCAAGGTGTTAACTACGGGAATTCTCAAGGAAGCACATACAATTACCAACTAGGA
TATGATACAAATACATCTTGA
>ZaNF-YB30
ATGGAGCCGATGGATATTGTCGGAAAGTCAAAGGAAGACGCATCGCTTCCAAAAGCTACA
ATGACCAAAATTATAAAAGAGATGTTACCCCCAGATGTTCGTGTTGCAAGAGACACTCAA
GATCTTTTAATTGAGTGTTGCGTAGAGTTTATTAATCTCGTTTCCTCTGAGTCCAATGAA
GTTTGTAGCAGGGAGGATAAAAGAACGATTGCTCCCGAGCATGTACTCAAGGCTTTGGAG
GTTCTTGGATTTGGTGAGTACATCGAGGAGGTCTATGCTGCGTATGAGCAACACAAGATT
GAAACCATGGACACTTTGAAAGGTGGCAAATGGAGCAATGGGGCCGCGATGACAGAGGAA
GAAGCAGCGGCTGAGCAGCAGAGAATGTTTGCTGAGGCACGTGCACGAATGAATGGCGGA
GCCATTGCCGCTCCTAAGCAACCAGACCCTAACCCAAGTTTAGAGAGCTAA
>ZaNF-YC1
ATGGATCAACCAGATCAAACACAACAGCAGCAGCAGCAGCCTGTGATGGGAGTCGTAGCT
GGTGCTGGTCAGATGTCTTATCCCCCCTACCAAACAGATCCTATGGTGGCTTCTGGTAAT
CCTGCCATGGCCATCCCTCCCCCAACACAGCCTCCATCTTATTTCACTAATTCTCCACAC
CAGCTTGCCTTCCAACAAGCCCAGCATTTTCACCACCAACAGCAACAGGAGCAACAGCAG
CAGCTTCAAATGTTCTGGTCCAACCAAATGCTAGAAATTGAGCAAACAACTGACTTCAAG
AACCACAGCCTCCCACTTGCCAGGATCAAGAAAATTATGAAAGCTGAAGATGTCAGAATG
ATTTCAGCAGAGGCCCCTGTCATATTCGCCAAGGCTTGTGAGATGTTTATTTTGGAGCTA
ACACTGCGCTCTTGGATCCACACAGAGGAGAATAAAAGGAGAACACTGCAAAAGAATGAT
ATAGTGGCTGCCATTTCAAGGACTGATGTATTTGATTTCTTGGTGGATACTATTTCTAGA
GATGAGTTGAAAGAGGAGGGACTTGGGGTGACTAAAGCTACTCTTCCAGTTGTAGGTTCA
CCCGCTGATATGCCCTTATACTATGTCCCGCCACAGCACCCTGTGGGGCCGACAGGGATG
ATCATGGGAAAAGCAGTTGATCAGGCAGCACTTTATCCTAGCCAACAGCCTCGACCTCCT
ATGATGTCAATTTCAATGTGGGGTACCTGGATCATGTATTGGCTTGTATTTGCTCTTCTT
TTGATTGAAGTTTCTCTCAAAGACGAAAGGCAAGGATCATGGCCGTTGTTTAAAATGAAA
CTACTGGAGAAGTTCAATGCCAATGGTCATTCAGTGTGA
>ZaNF-YC2
ATGCCCAAACTACCCTCACAACATTTTGCAGCCTTTTTCCAGATACGACACAGTTCTTCT
CTGAGCAATCGGTTTCTGCTAACCCAAGAAGCTTCTCTTGAAGATTCAGCTCAAACAATT
CGTGGTATTGTGATGAGTGTAGTTAGAAGAGGGAAAGTTTTCAATACGGCTATGGTGGCT
TCTGGTACTCCTGCTGTGGCTGTCCCTTCCCCAACTCAACCTCCATCTACTTTCGCTAAT
TCTCCGCACCAGCTTTCCTTTCAACAAGCCCAGCACTTTCACCAACAACAGCAACAACAG
CAGCAGCAGCTTCAAATGTTCTGGTCCAACCAAATGCAAGAAATTGAGCAAACAACTGAC
TTCAAGAATCACAGCCTCCCTCTTGCTAGGATCAAGAAAATTATGAAAGCCGATGAAGAT
GTCAGAATGATTTCTGCAGAGGCCCCAGTCATATTTGCAAAGGCTTGTGAGATGTTTATT
TTGGAGCTAACTCTGCGATCTTGGATCCACACAGAAGAGAATAAAAGGAGGACACTGCAG
AAGAATGATATTGCAGCTGCCATTTCAAGGACTGATGTTTTTGATTTCTTGGTGGATATT
ATTCCTAGAGATGAGTTGAAAGAGGAGGGACTTGGTGTCACTAAGGCTACTATCCCCCCA
GTTGTAGGTTCACCTGCTGACATGCCTTTATACTATGTCCCACCGCAGCATCCTGTTGGG
CCTACAGGGATGATCATGGGAAAGCCAGTCGATCAGGCAGCACTTTATCCTGGCCAACAG
CCTCGACCTGGTGTGGCTTTTATGCCATGGCCTCAGAGTCAAGCACAGGCACAGCAGCAG
CAGCAGCAGCAACCTCAACAACAACAAAATGAGACTTGA
>ZaNF-YC3
ATGTCGGGGAAAGCCGCCGGGCCCCATTCGTTGCCGTTGGCAAGGATCAAGAAGATAATG
AAGAAATCCGGTGACGACGTTAAGATGATTTCTGGGGAGTCACCGATTGTGTTTTCAAAG
GCTTGTGAGTTGTTTATTGAAGAGTTAACGAAAAGGTCATGGGTGATGGCCATGCAAGCC
AAGAGAAGGACTCTACACAAAGACGATGTTGCATCTGCTGTTGTCGCTACTGATATTTTC
GACTTTCTTGTTGATTTGGTTTCTGACTCTCAGTCAGGTTGGTAA
>ZaNF-YC4
ATGGAGAACAACAATAGCCAGCAGCAAGGACAAGGACAATCCGCCTCCCCATACCCAACA
CAGCCTCCTCCCTCAGCCGTAGCAACGGCGCCGTTTCATCACCTGATCCAACAACAGCAA
CAACAGCTCCAAATGTTCTGGTCCTACCAGCGCCAAGAAATCGAACAAGCCAACGATTTC
AAGAACCACCAGCTCCCTCTCGCTCGCATCAAGAAAATCATGAAAGCCGACGAGGACGTC
CGCATGATCTCCGCCGAAGCCCCCATTCTTTTCGCCAAAGCCTGCGAGCTCTTCATCTTG
GAGCTCACCATTCGCTCCTGGCTCCACGCCGAGGAGAACAAGCGCAGGACTCTTCAGAAA
AACGACATCGCTGCCGCCATTACCAGGACCGATATTTTCGACTTCTTGGTCGATATTGTT
CCTAGGGATGAGATTAAGGATGAGGCTTCCGGCTTAGGCGGTATTGTGGGCCGCCTAGTC
AGGCTTGGCAATCTGTTTGGCAGACAGCGGGTGCAGGGGATGACGGCTCTTATGGCAGCG
GCGGCAGCGGGGGACCTGCCAATCTTGATGCTCAATCCTAGGTTAAACAAAACAACTGAT
ATGCAGATGTTATGGTGGTGTGTGGTGCAGTGGAAGGCATTGGAGCTCCTGCCGATGCTA
CATGGAATTTTGCTTGCATCTGATTTATGA
>ZaNF-YC5
ATGGCTACTTCGAAGAATACGAAGGAAGAAAAAGAGAAGAAGAAAAGCAAGGTCAAAGCC
AAAGAAACGAAAGCCACAAAGCCAGAAACGGAGAAGGAGGCAAACCCCAGTCCAAAGAAG
GACAAGAACAACAACAAGAAGACCGGCATTCAAAACGGCACCGTTAGTGGGTCCGAGGAC
GAGGTTGTACTAACAACACCAGCAACAAGCAATGATAATGGTTCACAAGAAGACTCAGAA
ACCGAACAAGACAGCAGAATGCTAGAAGCCAAGAAACCCAATAAAAGTGGAAAGAAAATG
CAGCTGGATGATGATGATGATGAGAAAGAAGATTCTAAAATTTGTAACTTTCCCATGAGG
AGGATCAAAAGAATTTTCAAGACTCAAAGTTCCGATTTTGCTATTACTGGGGAGGCTGCG
TTTCTCGTTAACAAAGCCACGGATAAGTTTCTTGAACAATTTTGTGAAGATGCATATAAA
TGTTGTGTCAAGGATCGCAAGAAATCGCTTGCTTACAAGCATTTAGCATCGGTTGTATCT
GAACGGAGGAGATACGACTTTCTTTCAGATTTTGTTCCTAAGAAAATAAAAGCTGAAGAT
GCCTTAGCACAGAGGAAATTAGCTGAGGAAGGGAAGAATAGAACCCTTGAAACACGTTCA
ATGCCGCCCATACCAATTTCTGGCCACCGTGCAGCTGGGGCATGCAGCTCAGTTACTGGT
CTGCCAGAGAAGGAAGTTGCCAAGGCGTTTTTCGCCAGAAGTTTGGATGATGCTGTCCAT
AACTCCAGTTCCGGCATGGCACCCGTGTATATATGCTTCTCTAGATCTACTGGCCAGCCC
TATACGCCAGATTGTGCTTCTTGGCTTATTGTCTTGTTTTGTTACTCCATGATAAGTGCA
GTGTGA
>ZaNF-YC6
ATGGATCGGCAAGGACATGGCGGACAACCCACATCTATGGGGATGGTTGGTAGTGGAGCT
CAATTGCCATATGGGACAAACCCTTATCAGCAGAATCAAATGACTGGTGGTCCCAACCCT
GGACCAGTTGTCGCATCGGCTGGGGCAATTCCATCTACCAGTCAGCCTGGTGGTGCTCAG
CTGGGACAACACCGACTTGCCTTTCAACAAATTCATCACCAGCAGCAACAGCAACTGCAG
CAACAACTCCAGTCTTTTTGGGCAAATCAGTACCAAGAAATCGAGAAGGTTAATGATTTC
AAGAACCATAGCCTTCCTTTAGCAAGGATCAAGAAAATCATGAAGGCCGATGAGGATGTG
AGAATGATATCAGCTGAGGCACCTGTTATATTTGCAAGGGCATGTGAAATGTTCATATTG
GAGTTGACACTGCGTTCCTGGAACCACACTGAAGAGAACAAGAGGAGGACACTCCAAAAG
AATGACATTGCGGCAGCAATCACTAGGACTGATGTATTTGATTTCTTAGTTGACATTGTT
CCTAGGGAGGATCTTAAGGATGAAGTGCTTGCATCAATTCCAAGAGGAACGCTGCCTGTT
GGGGGAGGTGCTGATATCCCATCATATTGCTATATGCCACCTCAGCATGCACCCCAGGCT
GGAACTGCTGGGATGATCATGGGGAGCAGAGCAACCGCAGTCTCCTTCAGACCAGTAGCT
GCTGTAGCATCCAATCTGCAGAATAGAGAGGGGGAGAGAGAGAGGCCTCTAGTAACCGAA
AGCCGCTGTTGA
>ZaNF-YC7
ATGAGGAGGCCTAAGGTGGATTTGAATGTATCTGAGATGGATTTCACATCTCCATTTCCA
TCTCCGGATGCACAGATGCATAATTTTATGCCGATGACTCCTTTCATGTTGCCTAACCAA
CAAGAAACTCAAGAGGATGAAGAAGAGCAGGAGAAAAATTTCGTTATCATGAAGAAGCAA
AGTGAGCTTGTAAGATCATTCTGGGAAAAACAAAAGGATGAAATTGGAAAAACTTTCATA
GTTTACAAAAACGACCATCCGCTACCTTTGGCTAGGATCAAAAGGGTTATGAAATCTAAT
GAAAATGTGAAGATGCTAAGCGCAGAAGCACCTGTCGTGTTCGCAAAGGCCTGCGAACTT
TTCATTATGGAGCTGACGCTTCGAGCATGGCTGCAAACTGAGGATGGTAAGCGTCGAACA
CTTCAGCGCTGTGACATTGCTAGGGCTTTAAGGCTCGATGAGCTTTTCGACTTCTTGGTT
GATTTTTTCCCTTGTGACTGCCAACAGGATTATGATGAAAGCGAAAAACCGTTTGAAGAA
GTTGAAATTCATCCTGCAAGGCGACTGCGTTCCTCAGGAATAGACATTAATGAGGGCTTC
ATGATTCCCAGTAGGAAGCAGCAAATCATGGTGAAACCATCACTCTCCATGGCTGAATTT
GATTATGGATCAACTTCTAAGGTGAGAAAAAAACATTAG
>ZaNF-YC8
ATGAGGAGGCCTAAGGTGGATTTGAATGTATCTGAGATGGATTTCACATCTCCATTTCCA
TCTCCGTATGCACAGATGCATAATTTTATGCCGATGACTCCTTTCATGTTGCCTAACCAA
CAAGAAACTCAAGAGGATGAAGAAGAGCAGGAGAAAAATTTCGTTATCATGAAGAAGCAA
AGTGAGCTTGTAAGATCATTCTGGGAAAAACAAAAGGATGAAATTGAAAAAACTTTCATA
GTTTACAAAAACGACCATCCGCTACCTTTGGCTAGGATCAAAAGGGTTATGAAATCTAAT
GAAAATGTGAAGATGCTAAGCGCAGAAGCACCTGTCGTGTTCGCAAAGGCCTGCGAACTT
TTCATTATGGAGCTGACGCTTCGAGCATGGCTGCAAACTGAGGATTTTAAGCGTCGAACA
CTTCAGCGCTGTGACATTGCTAGGGCTTTAAGGCTCGATGAGCTTTTCGACTTCTTGGTT
GATTTTTTCCCTTGTGACTGCCAACAGGATTATGATGAAAGCGAAAAACCTTTTGAAGAA
GTTGAAATTCATCCTGCAAGGCGACTGCAATCCTCAGGAATAGACATTAATGAGGGCTTC
ATGATTCCCAATAGGAAGCAGCAAATCATGGTGAAACCATCACTCTCCATGGCTGAATTT
GATTATGGATCAACTTCTAAGGTGAGAAAAAACATTAGGCTCAGTTTGGTAAGAAATATT
GCACTAAGAACACAAGCTAGCGAAGAAAAATAA
>ZaNF-YC9
ATGCATCTTGTTGGTCAAACACAACAGCAGCAGCAGCAGCCTGTGATGGGAGTCGTAGCC
GGTGTTGGTCAGATGTCATATCCTCCCTACCAAACGGTTCCCATGGTGGCTTCTGGTACT
CCTGCCATGGCTACCCCTTCCCCAACACAGCCTCCATCTACTTTCACTAATTCTCCACAC
CAGCTTGCCTTCCAACAAGCCCAGCACCTTCACCACCAACAGCAACAGCAGCTTCAAATG
TTCTGGTCCAACCAAATGCAAGAAATTGAGCAAACAACTGACTTCAAGAATCACAACCTT
CCACTTGCTAGGATCAAGAAAATTATGAAAGCTGATGAAGATGTCAGAATGATTTCAGCA
GAGGCCCCTGTCATATTTGCCAAGGCTTGTGAGATGTTTATTTTGGAGCTAACTCTGCGC
TCTTGGATCCACACGGAAGAGAATAAAAGGAGAACACTGCAAAAGAATGATATAGCAGCC
GCCATTTCAAGGAATGATGTATTCGATTTCTTGGTGGATATTATTCCTAGAGATGAGCTG
AAAGAGGAGGGACTTGGGGTCACTAAGGCTACTCTTCCAGTTGTAGGTTCACCTGCTGAT
ATGCCCTTATACTATGTCCCGCCCCAGCACACTGTGGGGCCGACAGGGATGATCATGGGA
AAGCCAGTTGATCAGGCAGGCCAACAGCCTCGACCTCCTGTGGCTTTTATGCCATGGCCT
CAGAGTCAAGCACAGGCACAGCAGCAGCAACCTCAACAACAGAATGACTCTTGA
>ZaNF-YC10
ATGGGAATGGTTGGTAGTGGAGCTCAGTTGTCATACGACACAAATCCCTATCAGCCGAAT
CAAATGACTGGTGGTCCCAATCCTGGACCAGTTGTCACATCTGCTGGGGCAATTCAATCT
ACTAGTCAGCCAGGAGGTGCTCAGCTGGCACAGCACCAACTTGCCTATCAACAAATTCAT
CACCAGCAGCAACAGCAGCTGCAGCAACATCTCCAGTCTTTTTGGGCAAATCAGTACCAA
GAAATTGAAAAGGTTAATGATTTCAAGAACCATAGCCTTCCTTTAGCAAGGATCAAGAAA
ATCATGAAGGCTGATGAGGATGTGAGAATGATATCAGCTGAGGCACCAGTTATATTTGCA
AGAGCATGTGAAATGTTCATCTTGGAGTTGACACTGCGTTCCTGGAACCACACTGAGGAG
AACAAGCGAAGAACACTGCAAAAGAATGACATCGCAGCAGCAATAACTAGAAATGATATT
TTTGATTTCTTAGTTGACATTGTTCCCAGGGAGGATCTGAAAGATGAAGTACTCGCATCA
ATGCCGAGAGGAACGCTGCCTGTCGGGGGAGGTGCTGATATCCCACCGTATTTCCATATG
CCACCTCAGGTTGGAACTGCTGGGATGATAATGGATGTGGCCACAGGGAGGAGAGCAACA
GCAGTCTCCTTCAGACCAGTAGTTGCTGTAGCATCCAATCTGCATAATAACTCTCATTTG
TCTGATATTCCGATAGTGACAGTATAG
>ZaNF-YC11
ATGGAAACCAACAACAACCAATCCTCCTCATACCCACCTCAGCCTGCAACGGCGCCGTTT
CACCCCCTCATCCAAGAACAGCAGCAGCAGCTCCAAATGTTCTGGTCCTACCAGCGCCAA
GAAATCGAACAAGCCAACGATTTCAAGAACCACCAGCTCCCCCTCGCCCGCATTAAGAAA
ATCATGAAAGCCGACGAGGACGTTCGCATGATCTCCGCCGAAGCCCCCATTCTTTTCGCC
AAAGCCTGCGAGTTGTTCATCTTGGAACTCACCGTTCGCTCCTGGCTCCACGCCGAAGAA
AACAAACGAAGGACCCTCCAGAAAAACGACATCGCTGCCGCCATTACAAGGACCGATATC
TTCGACTTCTTGGTCGATATTGTTCCTCGGGATGAGATTAAGGATGAGGTCACTGCTACT
GGGGTTCCTTTTTATTATCCTCCAATCGGCCACCCCACGGGCGCTGCCGCTGCCGCCGGA
GGACACCGGCTGCCGGAGGCGAAGAGGGCTCGTATGGGAGTGCAGGCAATGTGGATGCTC
AAGGCTAATTTATACAAAACAACTGATAAAGCAGAGGTTGTGGTGTTTTGTGTTGCAGTA
GAAGACATCAGAGCTCCTGTCGACGATAACATTAATCAAAGTTTGTCGGAACTTCTTTAC
TTGATTTCTGGATTTATGAATCATCTGCGTAGTGATCTTGATATATCTAAGATGCCTCAG
AAAGTGTTTTCTATATTATTAAATGACATGTTTCAGTTCAATGTCAGCTTAATATATATT
CTTTTTAAGCCCAACAACGATACAGAACAAGAAAAAGTCCATGACAATAAACCGCGAGCA
GCAATGAAGATCAGAGCTATCGTTGGAGCCCATGACAATAAACAGAAACCATGGCTTGAG
GCTGGGCGATTATTGGGGGGTGAGTCTTCATAA
>ZaNF-YC12
ATGGATCGGCAAGGACATGGCGGACAACCCACATCTATGGGGATGGTTGGTAGTGGAGCT
CAGTTGCCATATGGCACAAACCCGTATCAGCAGAATCAAATGTCTGGTGGTCCCAACCCT
GGACCAGTTGTCACATCGATTGGATCAATTCAATCTTCTAGTCAGCCAGGAGGTGCTCAG
CTGGCACAACACCAACTTGCCTACCAACAAATTCATCACCAGCAGCAACAGATGCAGCAA
CAACTCCAGTCTTTTTGGGCAAATCAATACCAAGAAATTGAAAATGTTAATGATTTTAAG
AACCATAGCCTTCCTTTAGCGAGGATCAAGAAAATCATGAAGGCTGATGAGGATGTTAGA
ATGATATCAGCTGAGGCCCCAGTTATATTTGCAAGGGCATGTGAGATGTTCATCTTGGAG
TTGACATTGCGTTCATGGAACCACACCGAGGAGAACAAGAGGAGGACTCTCCAAAAGAAT
GACATTGCGGCAGCAATCACTAGGACTGATATATTTGATTTCTTAGTTGACATTGTTCCT
AGGGAAGATCTGAAAGATGAAGTACTCGCATCAATCCCGAGAGGAACGTTGCCTGTTGGG
GGAGCTGCTGATTTTCCACCGTATGGCTATATGCCACCTCAGCATGCACCTCAGGGTGGA
TCTGCTGGGATGATAATGGGGAGGAGAGCAACAGCAGTCTCCTTCGGACCAGTAGTTGCT
GTAGCATCCAATCTGCAGAAAAGAGAGGGAGAGTGGCATCTAGACACCAAAAGCCTGCTG
TTAAGAGTGCAAACCTTTCTGTAA
>ZaNF-YC13
ATGGATCAGCAAGGACATGGCGGACAACCCACATCTATGGGGATGGTTGGTAGTGGAGCT
CAGTTGCCATATGGCACAAACCCGTATCAGCAGAATCAAATGACTGGTGGTCCCAACCCT
GGACCAGTTGTCACATCAATTGGATCAATTCAATCTACTAGTCAGCCAGGAGGTGCTCAG
CTGGCACAACACCAACTTGCCTATCAACAAATTCATCACCAGCAGCAACAGATGCAGCAA
CAACTCCAGTCTTTTTGGGCAAATCAATACCAGGAAATTGAAAATGTTAATGATTTTAAG
AACCATAGCCTTCCTTTAGCGAGGATCAAGAAAATCATGAAGGCTGATGAGGATGTTAGA
ATGATATCAGCTGAGGCCCCAGTTATCTTTGCAAGGGCATGTGAGATGTTCATCTTGGAG
TTGACACTGCGTTCATGGAACCACACCGAGGAGAACAAGAGGAGGACTCTCCAAAAGAAT
GACATTGCGGCAGCAATCACTAGGACTGATATATTTGATTTCTTAGTTGACATTGTTCCT
AGGGAAGATCTGAAAGATGAAGTACTCGCATCAATCCCGAGAGGAACGTTGCCTGTTGGG
GGAGCTGCTGATTTCCCACCGTATGGCTATATGCCACCTCAGCATGCACCTCAGGGTGGA
TCTGCTGGGATGATAATGGGGAGGAGAGCAACAGCAGTCTCCTTCGGATCAGTAGTTGCT
GTAGCATCCAATCTGCAGAAAAGAGAGGGAGAGTGGCATCTAGACACCAAAAGCCTGCTG
TTAAGAGTGCAAACCTTTCTGTAA
>ZaNF-YC14
ATGAGGAAGAAGCTCGATACCCGTTTTCCAGCAGCTCGAATTAAAAAGATAATGCAAGCT
GATGAAGATGTCGGGAAGATAGCACTGGCAGTGCCTGTTCTAGTTTCAAAAGCGTTGGAA
TTATTTTTGCAAGATCTCTGTGATCATACGTATGAGATAACCCTTCAGAGAGGAGCAAAG
ACCATGAATTCATTGCATTTAAAACACTGTGTCCAGAGCTATAATGTGTTTGATTTTCTG
AGGGATATTGTCAGCAAAGTTCCAGACTATAGTCATGGTCATTCTGATACTGCTACTGAT
GATCGATCCATTTCTAAGAGAAGGAAAGCAGCTGGTGACGAATGCAATGACAGCGAGGAA
GAGGCAAAAAGGAGCAGGATGCTTGAGATGGGCCAGGTTACCAGCAGCGGCAGAGGGAGG
GGCCGGGGTCGAGGAAGAGGCCGTGGACGAGGTGCTCGAAATTTAGAAAGAGAATCTTCT
CATCATGAGGTAGAGCCCGAACCCCGTACGGCTCCACAGCATGTTGCTAGTGATGACTCA
AACTCCATAATGTTGGTGGATAATGCCTCTGAGTCGAAGGAGCCACCAAAGGAAAATGTC
ATAGGCAGTGATGGTGCTAATCCTGCTACTCATAATTTTGATCTGAATGCTGATTTGGAT
GAGAATGCAGACACAAAGACTGTGCCTCCAGCTGCACCAACCCAAACCTCATCAGCAGGG
CCTTCTGAGGAGACCAAGCATGAAGAATATCCAGGTTGGTCTCTTTCAGAAATGGATGGA
GTGGCCATCGACCCTCTTCAGATTGCAAACCTTGGCAGAAGGATAGATGAGGAAGAGGAG
GATTATGACGAAGAAGGATAA
>ZaNF-YC15
ATGAGGAAGAAGCTCGATACCCGTTTTCCAGCAGCTCGAATTAAAAAGATAATGCAAGCT
GATGAAGATGTCGGGAAGATAGCACTGGCAGTGCCTGTTCTAGTTTCAAAAGCATTGGAA
TTATTTTTGCAAGATCTCTGTGATCATACGTATGAGATAACCCTTCAGAGAGGAGCAAAG
ACCATGAATTCATTGCATTTAAAACACTGTGTCCAGGGCTATAATGTGTTTGATTTTCTG
AGGGATATTGTCAGCAAAGTTCCAGACTATAGTCATGGTCATTCTGATACTGCTGCTGAT
GATCGATCCATTTCTAAGAGAAGGAAAGCAGCTGGTGACGAATGCAATGACAGCGAGGAA
GAGTCAAAAAGGAGCAGGATGCTTGAGATGGGCCAGGTTACCAGCAGCGGCAGAGGGAGG
GGCCGGGGTCGAGGAAGGGGCCGTGGACGAGGTGCTCGACATTTAGAAAGAGAATCTTCT
CATCATGAGGTAGAGCCCGAACCCCATACTGCTCCACAGCATGTTGCTAGTGATGACTCA
AACTCCATAATGTTGGTGGATAATGCCTCTGAGTCGAAGGAGCCACCAAAGGAAAATGTC
ATAGGCAGTGATGGTGCTAATCCTGCTACTCATAATTTTGATCTGAATGCTGATTTGGAT
GAGAATGCAGACACAAAGACTGTGCCTCCAGCTGCACCAACTCAAACCTCATCAGCAGGG
CCTTCTGAGGAGACCAAGCATGAAGAATATCCAGGTTGGTCTCTTTCAGAAATGGATGGA
ATGGCCATCGACCCTCTTCAGATTGCAAACCTTGGCAGAAGGATAGATGAGGAAGAGGAG
GATTATGACGAAGAAGGATAA
>ZaNF-YC16
ATGGAGAACAGCAATCAGCAAGACCAATCCTCCACATACGCACCCCAGCCTCCCTCTTCT
GCTGCTGCTGCTGCAGCAACGGCGCCGTTCCATCCCCTCATACAACAACAGCAACAGCAG
ATCCAAATGTTCTGGTCCTACCAGCGCCAAGAAATCGAACAAGTCAACGATTTCAAGAAC
CACCAGCTCCCTCTCGCTCGCATTAAAAAAATTATGAAAGCCAACGAGGAAGTTCGCATG
ATCTCCGCCGAAGCCCCCATTCTATTCGCCAAAGCCTGCGAGTTGTTCATCTTGGAACTC
ACCATTCGCTCCTGGCTTCACGCCGAGGAGAACAGGCGCCGGACGCTCCAGAAAAACGAC
ATCGCTGCTGCCATTACGAGGACCGATATCTTCGACTTCTTGGTGGATATTGTACCTAGG
GATGAGATTAAGGATGAGGCTGCCGGCTTAGGCTCCACCGCCAGTGGGATTCCTTATTAT
TATCCCCCTTTTGGGCATCCCACGGGGGCTGCTGGCGGTGGAGGGATGATTATTGGGCGG
CCGGCTGTTGATCCCACTGTGGTTTATGTGCAGCCGCCCAGCCATGCTTGGCAGTCCGTT
TGGGAGACGGCGGGGACTGGGGACGACGGCTCGTATGGGAGTCCTGCCAACGGGGGACCA
GCCAATCTTGATATTGGCGAATCAGTAATGTTAATGAAGAAGATTCACCCTTTTCAACTA
TCAATTAAAGCTGTGACAAATAGTCTGTTAAACAAAACAACTGATATACAGATGTTATGG
TGCTGTGTTGTGCAGCTGAAGGCATTGGAGTTCTTGCCGATGCTTCATGGAATTTCGCTT
GCATCTGATTTATGA
>ZaNF-YC17
ATGGCTTCTTCAAGGAAAACGAAGGAAGAAAAAGAGAAAAAGAAAAACAAAGTAAAAGCC
AAAGAAACGAAACCCACAAAGCCAGAAACGAAGAAGAAGGCAAACCGCAGTCCAGAGAAC
AACAAGAAGAAGACCGGTATTCAAAACGGCGCCGTAAGTGAGTCCGAGGACGAGGTTGTA
ATGACAACACCAGCAACAAGCAATGATAACGATTCACAAGAAGAATCTGAAACCGAACAA
GATATCAGAAGTCAAGAAACCAAGAAACCCAATAAATCTGGAAAGAAAATGCATCAAGAT
GACGATGAGAAAGAAGATTCTAAAGTTTGTAACTTTCCCATGGAGAGGATTAAAAGAATT
TTCAAGACTCAAAGTTCTGATTTTGCTGTTACTGGGGAGGCGGTGTTTCTTGTTAACAAA
GCTACGGATCAGTTTCTTGAACAATTTTGTGAAGATGCATATGAATGTTGTGCCAAGGAT
CGCAAGAAATCGCTTGCTTACAAGCATTTAGCATCAGTTGTTTCTGAGCAGAGTAGATAT
GAATTTCTTTCAGATTTTGTTCCTGAGAAAATAAAAGCTGAAGAGGCCTTATCACAGAGG
AAATTAGCTGAGGAAGGGGATGAAGAATAG
