# Supplementary material for: Genome-wide identification and characterization of the NF-Y proteins in Zanthoxylum armatum
Source: PeerJ. 2025 Jun 26;13:e19142. doi: 10.7717/peerj.19142 (PMC12206434; doi:10.7717/peerj.19142)
Supplement: Supplemental Information 3 [file peerj-13-19142-s003.txt]

>ZaNF-YB16
ttactcatgcatactaacgttcttatattaatacatacattacatatttatttggttaat
tatacacttacgcacataaccatgttcatactcacatgctcattgtagttatgcattaca
cacaaactcactagctcttgttcattcatctacatgctttctttcttcccacttatgttc
tcttttcttacttaatttccaactacgtacgcctatatatgcatctcttcctcatactaa
tatacatgcttccattatataccttatatacatacacataattgcgccctacaatccgca
tacatatatttccattatttcacagacacacacacacacacacacacacacacacacaca
cacacacacacacacacacacacactcattcatatcactagtcccaatccatagattgta
gtctctacatccctcatacccaagtatactgatattatactcacatatatttatacacaa
ataaacgtctcaagcgtttatcgcataggttacttacctggctaggcaggcactcatgat
cctggttcgatctgtcaaaacaataacaaaatattatcagaaccgctatttgcggaactt
tctactcatctataataaactttcggaccttctcggaatacacgaatccactccgattct
accatttaaactttattacactaatatacctttctataatattccaaactagctagatga
cttagattctcattttaagcgtttgcggcaaatattgcgaaaaagtttttgcaaacgcta
cggaactatcttggatctaccaaacttacccggaattactcaattactctcgcaatatca
tatttatatcatatccatggttacagtcatcaactctcagtcgagcgagaaatccagttt
catcggaaacccgctttatcaactggatcgatcaaatctaatccgtttctgcccggattc
taccacatgtatcattttaacatattatatcacatccaatttatttcatgtcaattcgcc
acactacagaactactgaaagcattcgaatatataacgataaactttaaaataacgcatt
tttaacgaagagtcgtatcgaaattccgagggcatattcagactcccaacagccatacga
acacgctggcgttgtcgaaattccgatcggagctactgttcatctgggtgctacagacac
gcgggcgttccttcctcgtttttcgtgcaatcggccgttgttaggtgaaatcgactctgc
atactcatagttctcgttgagggcttcgtttggagggtggcttgggccgtgaaacgaagc
gacgagccgggatcgggaaacccaagctcgagcgtgtctctcttcttctatgtcgatgct
ggcatttctgccgtcgacgccggccaccgttgggcgtagggtggccggatgctccacctg
gtaccatcgcgacggccgaccgtggccggagggcccgcggtgagctgctaccccaaaacg
ccaaaagggagaagagaggtcgggtgagaagagtggaaatcttatgccatttatgcaatt
tctgaaaactttaaggtatttatagaaatatttttggaaattacgtttgggccctgcaaa
attgcacttaagcccttaaccttgtccttcctcagaaatttgaagatttgaggcccttct
gctcgaaatttagaaaagtgttcaacatgaaagttattcgtctcagaaaaagaagtctga
tggttcaagaatcaactcaatcggagttagtttgcttttttcatgaccaaaactgtaaac
tttacgggtataataaaaatcgcgtaaatttttaagacgaagcgtcttctaacgcgaaaa
atcttcactctataatattccgacccatatatcatcgcttgaactcttattctttataat
catcttattccgagactataacttcagtccggaaacctttcagaactgtcccgaaaatct
gagaggttagaacacacacc
>ZaNF-YB17
ctttgggcttgggtgtgtggctaacagtaaaacagaaatatcgatgatcgttcgaacgct
ttttcggacactacacgaacgctcacaatatgtttaccattcgaatgcgtttccgaacgc
tggacgaacgcacatgcagtgaacatgcgaattaaatctgaggatatacttatttctctt
ccgacgtccgtttctcgcagcttccgtaacttatcgagtagtgcctccgaccgaggctca
tcatcgggctttcatacaaaaatgcaagtgtctacaataagctgaaggaatcggaaaaaa
aaaattaaagtgaattgatgttatgcgctcgcactgcgcacgataactttgttttgcttc
gttctgtagcttccggactccgattcagtcccggttttttcctatatactcttaatggaa
tatagtatttcattaaataatttaacattacactcatacttgacatccatgggttagacc
catttccgctgcgcgggacaccgatccgaccctaggggttccacaactgtcccaacatat
acatttccatgtgttttcaaacacttaaaactctttttgatgtgattattaatattattt
acagggaaatggataccaatgaaagtgatatggcgtacacagtagatcattctatcagca
gagagtggcattagtcctagtgattatgtagaagtgacggtaaaattctttctcttaact
ctaaatttttcaaaaatatttttttaaaaaaaattaactcaataatataattttatttta
tttgtaggatttttttcccgcatgataatgataaagaagtttgactttaccgtttcaact
ctattcgagattttggtcaaaatgtgttttgaagattttaggaatattattatgtaactg
atttgtaatttgaaatttggagcttcttattgttgtaagtagggtgttcacgagtcgggt
cgggttttttgaaattttatgagacccgaacaggtcgggtcatgagatgtttgggtcgcg
ggtcaggtcacgcgaatgtggaacttaattggggttgggtcgtcgagtcggcggaaaaaa
taatttttttaatgaattaattattttgaaatacaaatatttgttatttttatgtctaaa
aaattatcataaatataaaaattttaatacaataaaaagaataaacaaatgaaataaaag
taaaaactttaaaaataataataaaattttcagaaaaataataaatttttacaaaaataa
tataaatactatagggtcgggtcaggttgaaaatttgcattttttttggactcgcgcggg
tcgggtcggcccgcgacccgaccctatgaacacccttagttgtaaggattttaagagtat
aacaatgaatatgctattaaatatggtatggaatgaatgtttagattttgtattttattt
tgattaaacgaatcgaatacgaatatttgattattaaacaaatgcaaaattcgattcgtt
taatttaatataaacgaatcggatgataaacaaatcagatgtgaatagttaacgaataat
aaattctattcgattcgattcgtttgatttatataaacaaataaacgaatcgaatacgaa
tatttatttattaaacgaatcgaatccgaatcatactataaggattcgtttaataaacaa
atcgaattcgaatttagtgcattacaattcgattcatttaaaattcatcacgaatttgac
gttttatcatatctaaatacgatgtatcaacaggcaacacagcaagcaataagcaattac
cacaatttgcaaatctcctcgttcacatcgccctcacttgccacgtgcttccattagttg
tctactatatatttctactgttgcccactctctggctgtggctctcattcaattccaaaa
aatccatttttatttctttcaacagtgtaattcttgacgaagaagctggtgaaagtagca
gcacactaagagtaggagag
>ZaNF-YB18
ttaaataattatgattagctcaatttagccagcaattaaaaacatggaggtccaagtgac
acttatgcacaactagctgttgtttttagagaagtcaagaagtaacttttgaagcaataa
ttattttcaattttatattttggcttataattgtaagaagctaattattcaatgagttag
aaattaatttgcttgtacctgagacggcctattaatatataattatgaagggagtagtaa
actaaaatgtttctgtcacaaatttttatgataaatagaggaatatgaaaaaacaaatct
ccatttttaatgtatgagagcttttggattgattaaaaaataaaaccagaaaagtacaat
tttaaagcaaataatatcatattgtgtgggagggacctattaaaaataaaggctcatttt
atattaccaaatgcgatttattggatattatatacaatattttcaaatctgaataagtga
tctaactattgatttaaaaggttcaatgagttattgatttgatcggttaaatttgtaata
ccgaatgatatcttaaataattttaattaattaaaaattataaaaattataaaaaatttt
aaattttaaattttttttaaaatttagaaaactaaaaccagtgtaatttgattcttcgat
tttgacaaattttttaaaattcgatttttaaaacttaaccaaaccgaattcgaattcaag
atggatttctccaatcaacttattgatttgatcagattttcaaaatatgggttatatgta
gagatgagaatcttgctgtagacatcaacaatgaaagagaagcaaagtgaaaagcataag
ttctagctagtgcccaacttttaaaaaaaaaacatttttttttttattttgctgttcaaa
agataccatgcatgaatcatgatccattactataataaaaggagaaccaaactaaaagat
tataaatatatatatatatatatatatatatatatatatatatatatatatatatatata
tatatatatatatatatatagtaatataatgtgttttgtcttataatatattggatttcg
tgttagagtcaatgaagtcatttattcattacttggcttggagaccactgttaacccatt
aattaactatgtatagtgtagtttagcaaaaatgctaaaattgtgtaatttaggacacat
gtacgtttgaagtgagtttgttcctatgacgagagaaatttgaatttagacctttaaaat
taaaaattttcaaaaagtgttatcagtcgatccaattattacccacaaaatgtatctatc
tcatgaacaaataacacttttactaacataatctatttatttattttttaaaaaaagata
acatttggatatggaaaaactttttcatcacatgtggtccaaaagtatgtttttgacaaa
gaaatatcaacatacacactcatatttccacttcaaattagtccccatttaaaatcaatg
aaacaagagatgatgatcacttcaattctctatcatcttcttattctatttttttttcct
tttccctcaatttttttttttgaaatcgtaagaaatcccgctatcaaatcattcgttccg
agcttaaaacagaacggataaaatccccgattatcccagattcttacaagaaatatactt
tctgaagatcccgagtcctacatcatcaaaccagatactcttttccctcaaaccttcttt
cgaagtgattcgaatcccacaagtggttgtttctttccttttctgtctacatcaaaccgc
ctttccacttttttatattttggcttctaacttcctttcccctcactcctcttagcttat
aagtacaaggtcccccaacaatagattcctaaataagcatttaaaaaaaaaacttcttcc
ctcttctttttctccataattaacacatctatcctcctcctccgggaaaaagaaaccaaa
caagccctattgacaatcca
>ZaNF-YB19
ataccagaacattgatggtaaattactaaatacacctgcagctaacagtataaattttga
agtgtagtagcactaataatcgacactatagaatcttgcgagaacatgcaatttctcata
ataaaaaatcaatgcataattgatggataaaaatgcttaaaaattcactatttgccgcct
tttgtggatcaatttagtagcttagatcatataattacatatattctcagtattatttca
aagcatttaagacaatttttttataagctaaaaagccttcagagagctaagcctaaaaca
aaacttacacaacaacaacaagaagcattggaattgaaaccctaactacttttgagtttc
tagaagttaatcaggaacgaaacggtacctcttgtttccaaggagcgagggttcggaggt
gaccggaggcctcggcgatggatttctttcgacggctggcgatctcttcctcacgctcta
tcggtgttccgaagaacacgtaatcatcttcgtccgtatccatctttttttttttttttt
gtatataatgatttttacttttcttgtgagattaaatgcagaagaagaggcttcgtaggg
aagctgttttcttcttcttcttcttctttttttttttttttttttttttggtgagggggc
gcagtttcgcgaactagagtcgagggaggagagtgataaaataacccatcatggcaaacg
agtaaatgaatgcttcaatttgattggttgatgattgatgccgccagtttgtttgctttc
ttttgccttttttccggattttttttctcattttttccctgtttctgaaaatctattggt
acaactaaataaatatatttgtatcacggtctaaaaatttatgttgatcggaaacgaggt
atgtccggagatatatttaatagaatgagttttaattttgagtctcatgttatcttattg
ctgggagggtagtggtccaccactaggttattagtccgtaagtgtggtaatggaccagat
caagttaggctcgggtttttagaagttcggtccgaacttggtcaacaataatataatata
agataataaatatgtatgtatcaatttaaaaataaaaaatctagtaatttttatatttaa
ttattatttgacttggactggaccgtggatattttttaccatagttatgagccagtggcc
ttttttgctcaatttaattgggttgtttatttttcttttctataaaaagaaaatctttaa
aaaaaaaaaaaaaaaaaccgtccctcaaatttgtctaaaagaaaatacaagtgcaaaaac
ccagcccaactttatccaatgcttaacagcccaagcccatttacctttacaaagcccaag
ctggtgccgtgcgtaaacgggggtaaaaaaaaagcgaaatatattccctttctttcgcat
tcacaatctcataaaataaaaatataaaaaggaaaaaaaaatcatatcacaaaaaatata
ataatttgcttcgaaatgaaattagaatccctcacgcgcccctgacgatcacgtgcgaca
ctctccaaccaccttatccaccactcgtggggcccacatagtgataagtggacttacagg
aaacgcacctaacggagcgcgtgaagtaacaagtttgtttgtttgcgtttgccctaatcg
catgcgagcaagagctctctctcttatcgtgaagaacaaccatcaaaagccacgactttg
tttgataaaatccagtatatatcttcattcaacgatgcctcccactgaatcgtcgctcga
ctcggttcgtgactcgcctgactcgttttctgaatccgtagttgatttctatcgtttctc
tcttcgacttggtgagtcaatactctgttttcttccttcagatctatttaccgcttgttc
aatcttttcgtcgtcgtttttgttcgattttctaattaatcatctacaaattttgtggaa
aaaaaatttgaagattaaag
>ZaNF-YB20
tgagcatcctcgcaagtgatgtagcatctccttataaatttgtttgatacattttttaaa
catatgtaccattggaaccctagctagcttgctaataaagttacaaaaccctagatggct
aaataataaaagcattaaaatatgactttttaattgatcggttaaaaagataatgcaacc
tcatgtctataaagagattaaaacccagtttctattgcaggaaaccatttagaccaataa
gcaagtttccttggaacttcaataaaagtcataaagctctgttcatgtttagaacaaaga
gcatatttctgctgaacatttttaaatttaattttatttgtttatttgtttgtttttgtt
tttgggcatgatatgattttcatttctgcaattcgtccaatgttgttaaggttattaaaa
aaacactacaagtagcaggaaagaagaatttactagtaaaaaacacttcaggatggatct
actgacattacaagacgaaaatcaatccaaacaaatcacataaaaaccaaacaaaaatct
tttctaatttttccattaaatgaggtcagttatatataccttgacacaaattaatactac
ttataattaaattttcgaaagacgtgaagtcgggtggagtaaaataatcctctatacata
gaaatgaagtgtagcaaagctgaaatgtactttttttccctgacccccttctacatttgg
taagtcattagccatagtgatgaagctatatattatatatacatataatttttttttttt
ttaaaaaaaagagagattattataaagtaattagtttaattgaatttatggatgtcgatc
atccgtactggattgtattaaaagattgtaccaaaaggtttatactgctaaccccacctt
ttaattaaaatttgattaattatataaactagccacgttccacattaattcagttcacaa
gtacacgtaaataacggcctaaatagaagaaatttgatcatgattccattgcatattctt
ttgaataacaatagacaattagaagtggaaagtaatggaattgtctttcagcaacaataa
aatggaaacacaatatatgacaacaaagattaatatatatatgcctgcaagaaagtttgc
agttcatccattaccagaaaaacttgaccaaaatgacctaacagttgattcaaatgcata
atgaaaataaacgcaggcttcgcgacaatggcgcaattagtcgacagacctaaaaataac
ctaagtgtgagctaattaagcactaatactgttgataatctcctctttttaggtaatgct
gggttataataatccttaaacatgcaacgtgccctaatatcttccactcatttggaatag
tacagctaatataacaagtttagtcttaatataatcttaagcatatataaaagctcaaga
ttatatggttaaagaaggatttggtggtgggggaccattgttcattagacctttaatgct
taaattctttcaaaaattattctttatagtctagagtcagctagaatgaaaggtgttagc
taggtttcttcttcacttatcactcaagtagctattcatttgctagattaattaatttac
tttggagagtttggtcattgagtgttttaaatgacatataatttacataacatggaaatt
tcatcttcattttgtctaaatcttattaaagaaaggccactatagtttcatttctagctc
aataattctgaattttgaactgatattggtcttgctaggagattcgataaatgatttata
gcttaaacccatctagtgatgacgtcaagtcatgacatgtcatgtatgtaaatccacatt
gtgtcgcatgacgtggcatgcgggacatcatatacatatacatggacccatctatatggt
atatagaaagggagtttgcagactgaaaggcaacgtgtctgtctttcataagaagatcaa
gtgaaagagagtatatagaa
>ZaNF-YB21
ctgatttgaagaggttgaacatttgtaacatccctccatcttaaatactcatgtattgat
gtataaaccccaaagacatttggggtgccagtgaattccagttaggatggtagttttttg
atgaatcaaatgatgacagtgttatacgtttactatcgagtattgaggccctaattggtc
tttactctttagatgtaaattagagcagcatgttaaatttttcactctctacatttttgt
taaatttttcactctctacatttttgttacaaggcatctgcagttgttggtggttagact
tttttcttcctcttattagtggaagtcacataagatgccagatgtttggatgttttcttt
tatttgcacttaattatgaatataaactgcagagtatgaggtgatagagaagccaactct
gagttcatggatgcaaggaggattggaccacatcatgttacagttcttgaacattgatgg
aatccgtataattggtagtgttctaggtcaaagtattgctctcgattactatgtacgcca
ggtatgtaccatattgccttagaagtgtccacgtggtagaatattaatcggtaatactac
ttgggaataatttctttttgtaggttgatggaatggttgcagaattcaccgacataaacc
gtggcatggagaaaactggtacatttactatggagagcaaaaaactttttcaacttgtgg
gaaaggcaaattctaatctagctgatgtcattctaaagcttggccttttcgagaggtaat
ggttttacagcctattttgaaggaactttcctattatatgataactatactagtcgacaa
tgttgcttgtcagttatatatcttatttgcgatagatgaattaggtgattaacaattagt
tgtagtttttgtactttttgatgggcagtaaaccagtaacaggatagaaatatatatcac
gcatatgtgatgcgtgatcaatagaaataaccacatgtactaaagaagtatgtttatttc
cgacgtgtctaaatgtgtaatacacttaaaattttgattgtttttacagatcggacattg
cgtggaaggatgctaaatatgcacagatatgggaatatctcagagatgaatttgaattaa
cacagagatttgcaagtcttgattttaaattgaagtttgtagaggtacgactatctattc
attcttgcaaactgtatcaactctatgctatcaatactagtgaatagccttgaaaccaaa
ttagtttcgatgattgtgatgttttgttttgtcattgcagcacaatattcggtttcttca
ggaaattcttcaaaaccggaaatccgatttcttagaatggctcatcatcatattgattag
tgccgaaattctcatctctctttatgaccttttccagaggacagcaagtactttgcatta
gcaccggtgttctaaaatgctctaggcgttagtcaggtggcgatccaggtcatatttgtg
caacctatacgcgccgcctagcgctaattaactttcccatacacatgaatggtaacacga
ggaccaaaggtcatatttgttgtatatttctttactcttgttagttttgcagcaacttca
caagcataaaatgggtccattttattttgatgtaaatagagtgatgaggattatttatac
aagttttgatattattcatcatataggaaaaaataataattaattgaattgttcttttgt
tcttgtgacttgaaattgttgatgatagcctgttgtctttaaattctttcaacattgaag
cttgaaggtctgtgtttttatattggatgttaaactatcctttaatctaatcttttatat
aaagatattaaaatcttaattaaaatttcaaaatatcccactaatcagatcgcttttgaa
ttattttaatttagattattgatatagatttatataaatgagcatattgtaatatataga
tttaagtttttcaccgctta
>ZaNF-YB22
tcccttatgaaactggctattatctatctctggctaagtacgtttcccatttacttgctc
aagcatggctaaccgacaacaagatcacctctactcctatagtgatcgatgacactcctc
ttccagatgttactctctactgctagttagttggcaacttgatctatttaaacagttatc
aggccttatattgcttatgtggtttatgttattagttagtttatgtcaacctctcgctct
gctcactatgaagctattcttcatttactccgctatatcaatggcactttatttcttggt
ctcaactttttcgttcgttctcttgagcttagtgcctactcttatgctagttgggtaaat
aatctcacttatcggcattctacaactggtctttacatcttcttgggagactccgttatt
tcttgatataacatctttcatttttaaatgtgataaatgtgatcacatcgaattattcct
taacatctgtcattttttatatgtttctttctttcgaatctttataattgtgattttata
ttatttaatttgaaatgtaaaagcatctaatcatagttagtttacatcatcaaatataat
ttaatcaaaaaaaagtgaaacttagagggaatcttgagtactaaatcatctaattattta
atataataatatatttgcgcatcagcgagtgtgtggagatagtttaatttcacaaccata
ttaatcaatgtcatgacatgtaagcatcaaattaaaaagtttacctaattcacagcaaat
aaaattgttaccattttccaaatttcaaaattattacctagccatttaaatcacgatgat
attatatatacaatagtctagagttacagaatccaagcatgaccgtactaatttagatta
gaatttaaagtgattgattatccaattttctattgtgacataaacttatgtaaataaaac
cttagtagtaggtaatccaactttagggtttatattttataactaaatggcttcttttta
ggtcatagtttggttgcatctacaatacaaagcagcacacgtacacatatgtagtccaca
attcaaatgaacaacaattttaaaaacataatttagttcaaagtaattgacagcattatg
gcttcgaggacgaaatggggggaccattttattcctttaattgataagttttttcttgaa
gctctctttagctagggtttcataaattggttgctgcccacaacacctacaatacagcca
ggtacatggattaaaaaatgaacctaactcttactaacaatggaaattgcctgccactct
gtcccccaatgacgctgaccaaagtcaatgtggccacatgccacgtcatcatttcaaaaa
ctttcgttgaaattcataaacctaactggtggatagttaaatattaactcatggtaaatt
tttcacaaaaataattagatattattcattttagtactgaaaaataaattatcctattaa
caaactaaattttttattaatttataagatatattttaataaattttcggaccctcattt
gcttcttagtatctctgccactgggtctaactcaattcactgcgtctatatcaatccaaa
aaaagctaactttgaagttaagagtcttcttatacttatagaccaaaatcactacttggc
aaatgtaagatattttctcaacacctcctctcacgtgaaagtcggtttttgcctaggttc
gggtcgcatgggtaagagggtgggctcattcatatatgaaattatttctatatcatgttg
aatttcataagcctaactcaacttaaaaactagttttaggttgagttatacacacgaatt
tcaataactttagcatcttcatatcacaatcgcatataaacatgagcatctgtatacatg
tatatatagatatatctattcttgtataaatcagcttagaaagttgaagaggataccaag
tttctctttatagagagaat
>ZaNF-YB23
tactcccttatcaaactggctattatctatctctagctaagtacgcttctcatttacttg
ctcgagcatggctaaccgacaacaagatcacctctactcctatactgatcgatgacactc
ctcttccagatgttactctctatcgctagttagttggcaacttgatctatttaaacagtt
atcggccttatattgcttatgtggtttatgttattagttagtttatgtcaacctctcgct
ctgctcactatgaagctattcttcatttactccgctattcaagggcactttatttcttgg
tctcaactttttctattcgttcttgagcttagtgcctactctgatgctagttgggtaaat
aatctcacttatcggcattgtacaactggtctttacatattcttgggagactccgttatt
tcttgatataacatctttcatttttaaatgtgataaatgtgatcacatcgaattattcct
taacatctgtcattttttatatgtttctttctttcgaatctttataattgtgattttata
ttatttaatttgaaatgtaaaagcatctaatcatagttagtttacatcatcaaatataat
ttaatcaaaaaaaagtgaaacttagagggaatcttgagtacgaaatcatctaattattta
atataataatatatttgcgcatcagcgagtgtgtggagatagtttaatttcacaaccata
ttaatcaatgtcatgacatgtaagcatcaaattaaaaagtttacctaattcacagcaaat
aaaattgttaccattttccaaatttcaaaattattacctagccatttaaatcacgatgat
attatatatacaatagtctagagttacagaatccaagcatgaccgtactaatttagatta
gaatttaaagtgattgattatccaattttctattgtgacataaacttatgtaaataaaac
cttagtagtaggtaatccaactttagggtttatattttataactaaatggcttcttttta
ggtcatagtttggttgcatctacaatacaaagcagcacacgtacacatatgtagtccaca
attcaaatgaacaacaattttaaaaacataatttagttcaaagtaattgacagcattatg
gcttcgaggacgaaatggggggaccattttattcctttaattgataagttttttcttgaa
gctctctttagctagggtttcataaattggttgctgcccacaacacctacaatacagcca
ggtacatggattaaaaaatgaacctaactcttactaacaatggaaattgcctgccactct
gtcccccaatgacgctgaccaaagtcaatgtggccacatgccacgtcatcatttccaaaa
ctttcgttgaaattcataaacctaactggtagatagttaaatattaactcatggtaaatt
tttcacaaaaataattagatattattcattttagtactgaaaaataaattatcctattaa
caaactaaattttttattaatttataagatatattttaataaattttcggaccctcattt
gcttcttagtatctctgccactgggtctaactcaattcactgcgtctatatcaatccaaa
aaaagctaactttgaagttaagagtcttcttatacttatagaccaaaatcactacttggc
aaatgtaagatattttctcaacacctcctctcacgtgaaagtcggtttttgcctaggttc
gggtcgcatgggtaagagggtgggctcattcatatatgaaattatttctatatcatgttg
aatttcataagcctaactcaacttaaaaactagttttaggttgagttatacacacgaatt
tcaataactttagcatcttcatatcacaatcgcatataaacatgagcatctgtatacatg
tatatatagatatatctattcttctataaatcagcttagaaagttgaagaggataccaag
tttctctttatagagagaat
>ZaNF-YB24
gatttataaattttaaatgaaaatcttagaatggtgaaaaatcattaagattggccctta
caatattctaaaaaccattcataattataggcaatttaattaaatttgttctatgaatta
aaccccaactaaaaatctaaatttacgaaattttctttagaacttgatctgctacataca
ccgaattaattcaggaaaaaaaaaataatctctcaaaatatttattaattaagatttaag
aatatctgcatcaagaaatgaatgtgggaaaaaatttatagctgccatgaatgtccaatc
tgtgtaaatattcaggatttattcctctccattatttttaggctttgaggccgaagctag
gatggaattaaattgattcgtcattcatggctagaattaatgagattgattttatttacc
acccaattaagcttaaataaaaaaacaatagaagtccccaatggataatgatgtaggatt
cagcatctcacctttagattctgggttcgcgagagtacgtttcttgtaagaatctgaaac
aaccggggatttacctgctccgtttaagttcggaaatggtggtttcgcggaaagtgaatg
tccattgatctagagtagtgtcaatgaattcatattagttcattactaattagctttgag
agaccatttttaattcattaattttctttatattgtttaatctaataacatgtgtttgta
ataaatttgatcttcttaattatgagaccttttataccatccaaatttttttagcaatta
aaccaattatttgccataaaactattgtagctcatgaatcaagtacacttttacatgacc
tatttattaaaaatttgtattcagtatacaagacttctgctattaatatcaagcttcata
tatgcaggcttactcctgttttttcacaatatatatatatatatatatatatatatatat
atatattattttcagagtaaaaatctgtaacaaacagatagcaaattacattacttaatt
atacttactattaaggtaaaaaaaaaaatgatatggagaaattttcatcacttttttttt
ttatagaaatcgttggaaatctcaccgtcaaattatctttttcggatttcaacagagcag
gtaaaacccctgactgtctcatgctcttataagaaacgcactctcttaattttaactcag
aatcttaaggtgagatcttaaaccctacaccatcaaaccacacctggaaaaaaaatcatc
acattggtccaaaagttttctttttttaaaaaaaataaaggaatatcaacaaacacactc
atgcttcttcttcaaattagtccccattaatttaaattcaatggaacaagtgatgatgat
aatacttcaataattttcttcttcacatgttcaccttattaatctgcaatgagcgtgatt
tgatggtgtatggtttaacatctcactttaagtttctgggttcgaatctagagagtgtgt
ttctagtaaaagcctaggacagccggagattatacctgctccgcttaaactcggaatgga
tggtttgacgtcggattttccaaacaattcaaaaaaaaaaaaaatcttcacctccttgtt
atttattttttctcttccctcagaagattccacacttctcaaaccatcctttgaaataac
tcaaatcccacaagtgcttgtgtctttccttttatgtctacatcaaatggcctttcatat
ttttttttttaaatattttggcttctaacttctttaactccccaacatttagattcctcc
aacaaagcacttaaaagaaaaaagcacttttctcctctcacttctctttctccttaacaa
accctatcttctccacctcctccatgaccggaaaaagaaaccaaacaagctttatcgata
atccaacgatcgggaacatttcagatagttcctcgaaagagctagatcagtttttaccta
tcgctaacgtgagccggatc
>ZaNF-YB25
atgtactgttaggattcgaaccagaatcttaaggtaagatcctgagtcttacattatcaa
gtcacacaccccttgggattggacactataaaattatacattcaaccatctttttcccat
tatcaaaaatgtaaaacataaagttatagtaaaatttatattttaaaaagatataataat
caaataaattatctcaatattttgtatctcgtgttatttcttaatttcttaatttataaa
atagtaaaatgataataattacaaatgtgatacttttttacttccggcaattttaatagt
tgttgttatcattgcattctaattctttaatatgagcgagattcaaatatcaaattattt
attttcacttaaggtattttatcaattataatagctggcaactaccgtaacaattgatgt
tatatgttataagtatgacgttgaataataacataaaatgttgaatattcaacgtcataa
tttaattggctgttgtcacatcgacttcataaataaaatgtgaaatatcaaaattttaat
attacatgttataagtatgatgttgaatatttataatcgaccgtgcaaataaaatattaa
atgtcaaaatcttaaaagctatagacaaattgcttctctttagtggcccattcattgacc
tctctactcatctaatcatgaattaagtggatggcacttaataattatccttgcttacat
attatgaataatttggacaattgggtccatctaatggttagggcggaagagtgaatatat
ggttaggcaatccgagtttgattctccaatccccataagatcatatcagtaatttaaata
tgagtcgtgtattgtgaacagttgtgtcaactctctcgagattttatgagctcgttaggt
ggatatcactataatatatacgtcgaacaagatttctcatagaaaaagtagtaaagaatt
tagggaagggatagcctaaaaaatacacaataaatagtcacaatcttagggacggtgaca
atatgaagacatgggaaggtgtaatcacttatttaataagcaccttaatggtagctttcg
agccatctttagttacctattgggcaagtcattgtaagtttccactatggattaggaaca
aataaataaataaatatctacctacaaattgcatgtataatagatggcaaataattttct
taataatatatacatgaatgaaaacaaaccctagtagtaaattaaataaatacccactca
tttacatgttcccaaataaaaaaaattgtcaaaatcaatttaattaattaattaattaaa
tgaactctaatctttttacctatcattattaataaaactatatttttttttacaattgag
atgttagtgaacctaatcgtgagctcactaataataataataataattattattattatt
atttgttttttaacacctcttagatcaaaaaattaattaattaaataattaaatggggcc
ataaaaaaaaattgtttttaaaaaaatccaggtcacaccgaccacgtgggagataccaaa
tcaatggtccagataattcactacaagaccaatcgaatggctgcaaatcgtccatccaaa
cacccacttatcgacaagagacggtccagaatcatccacgtgtctaatctctactcgtta
ttaaagcattgattcaactgactccaaactcataaattcataattcactctcaaacttct
ctcacgaaaaaaaaaagctctaatttttcccattcaaaaatcctttaaatccttcaacaa
ccctcttgttcattcgaatcaattcttgagctttatgtttcgattttgtttcatttaagt
ccctgtactttttaacttttaatagtgttcttgcttcatgcaacaagaattcttatagtt
tcttttgcaacgcttcaatcttcattacttaaatccccataaaaaagttatataaaaaaa
aaaacttgataccagtatca
>ZaNF-YB26
aattcctgactgttctaagtttttacaagaaatgcactcttaggattcgaaccagaacct
taaggtgagatcctgaattttacattatcaagtcacacacctcgacactataaaattata
cattcaaccatctttttcacatgatcaaaaatgtaaaacataaagttatagtaaaattta
tattttataaagatataataataaaataaattatctcaatactttgtatctcgtgttatt
tcttcatttataaaatagtaaaatgataataattacaaatgtgatagttttttacttcca
gcaatattaatagttgtcgttatcattgcaatctaattctctaatatgagcgagatttga
atatcaaaatttttattttcacttaaggtattttatcaattataatagctggcaactaca
gtaacagttgatgtatatgttataagtatgacgttgaataataacataaaatgttgaata
ttcaacgtcataatttaattggctgttgtcacatcgacttcataaataaaatgtgaaata
tcaaaattttaatattacatgttataagtatgatattgaatatttataatcgaccgtgca
aataaaacattaaatgtcaaaatcttaaaagctatagacaaattgcttctctttagtggc
ccattcattgacctctctactcatctaatcatgaattaagtggatggcacttaataatta
tccttgcttacatattatgaataatttggacaattgggaccatctaatggttagggcgga
agagtgaatatatggttaggcaatctgagtttgattcttcaattctcataagatcatacc
cgtaatttaaatatgagtcgtgtattgtgaacagctttgtcaactctctcgagattttat
gagctcgttaggtggatattactataatatatacgtcgaacaagatttctcatagaaaaa
gtagtaaagaatttagggaagggatagcctaaaaaatacacaataaatagtcacaatctt
agggacggtgacaacatgaagacatgggtaggtgtaatcacttatttaataagcacctta
atggtagctttcgagccatctttagttacctattgggcaagtcattgtaagtttccacta
tggattaggaacaaataaacaaataaatatctacctacaaattgcatgtataatagatga
caaataattttcttaataatatatacatgaatgaaaacaaaccctagtagtaaattaaat
aaatacccactcatatacatgtttcccaaaaaaaaaaaaatttgtcaaaatcaatttaat
taattaattaaatgaactctaatctttttacctatcattattaataaaactataattttt
tttttacaattgagatgttagtgaacctattcgtgagctcactaataataataataatta
ttattattattatttgtattttaacacctcttagatcaaaaaattaattaattaaataat
taaatggggccaaaaaaaaatttgtttttaaaaaaatccaggtcacaccgaccacgtggg
agataccaaatcaatggtccagataattcactacaagaccaatcgaatggctgcaaatgg
tccatccaaacacccacttatcgacaagagacggtccagaatcatccacgtgtctaatct
ctactcgttattaaagcattgattcaactgactccaaactcacaattcactctcaaactt
ctctcacgaaaaaaaaagctctaatttttcccattcaaaaatcctttaaatccttcaaca
accctcttgttcatttgaatcaattcttgagctttatgtttcgattttgtttcatttaag
tccctgtactttttaacttttaatagtgttcttgcttcatgcaacaagaattcttatagt
ttcttttgcaacgcttcaatcttcgttgcttaaatccccataaaaaagttattaaaaaaa
aaaacttgaaaccagtatca
>ZaNF-YB27
cgagaacatgcaatttctcataataaaaaatcaatgcataattgatggataaaaatgctt
aaaaattcactatttgccgccttttgtggatcaatttagtagcttagatcatataattac
atatattctcagtattatttcaaagcatttaagacaatttttttataagctaaaaagcct
tcagagagctaagcctaaaacaaaactgacacaacaacaagaagaagcattggaattgaa
accctaactacttttgagtttctagaagttaatcaggaacgaaacggtacctcttgtttc
caaggagcgagggttcggaggtgaccggaggcctcggcgatggatttctttcgacggctg
gcgatctcttcctcacgctctatcggtgttccgaagaacacgtaatcatcttcgtccgta
tccatctttttttttttttgtatataatgatttttacttttcttgtgagattaaatgcag
aagaagaggcttcgtagggaagctgttttcttcttcttcttctttttttttttttttttt
ttggtgaggggggcgcagtttcgcgaactagagtcgagggaggagagtgataaaataacc
catcatggcaaacgagtaaatgaatgcttcaatttgattggatgatgattgatgccgcca
gtttgtttgctttcttttgccttttttccggatttttttctcattttttccctgtttctg
aaaatctattggtacaactaaataaatatatttgtatcacggtctaaaaatttatgttga
tcggaaacgaggtatgtccggagatatatttaatagaatgagttttaattttgagtctca
tgttatcttattgctgggagggtagtggtccaccactaggttattagtccgtaagtgtgg
taatggaccagatcaagttaggctcgggtttttagaagttcggtccgagcctggtcaata
aacatggaaactctaggtcagtctgggttcggactctaattttttttgaccttgttttta
ataaaaataattaaaattttatattaaaatatattaataaaaatataatatcaatttctc
aaaatgtatgtatcaatttaaaaataaaaaatctagtaattttttaatatttaattattt
atttttgacttggactggaccgtggatattttttaccatagttatgagccagtggccttt
tttgctcaatttaattgggttgttattttttctttttctataaaaagaaaatctttaaaa
aaaaaaaaaaaaaaaaccgtccctcaaatttgtctaaaagaaaatacaagtgcaaaaacc
cagcccaactttatccaatgctaacagcccaagcccatttacctttacaaagcccaagct
ggtgccgtgcgtaaacgggggtaaaaaaaaagcgaaatatattccctttctttcgcattc
acaatctcataaaataaaaatataaaaaaggaaaaaaaattcatatcacaaaaatataat
aatttgcttcgaaatgaaattagaatctctcacgcgcccctgacgatcacgtgcgacact
ctccaaccaccttatccaccactcgtggggcccacatagtgataagtggacttacaggga
aacgcacctaacggagcgcgtgaagtaacaagtttgtttgtttgcgtttgccctaatcgc
atgcgagcaagagctctctctcttatcgtgaagaacaaccatcaaaagccacgactttgt
ttgataaaatccagtatatatcttcattcaacgatgcctcccactgaatcgtcgctcgac
tcggttcgtgactcgcctgacttcgttttctgaatccgtagttgatttctatcgtttctc
tcttcgacttggtgagtcaatactctgttttcttccttcagatctatttaccgcttgttc
aatcttttcgtcgtcgttttagttcgattttctaattaatcatctacaaattttgtggaa
aaaaaatttgaagattaaag
>ZaNF-YB28
gctaaagcttgatttttgatctcaataatttttctctttcctaaggttcactttttttta
atctcttgcttcatccaaatgaacaatcaacaaaatgaacaaccaaattgattaaaaatg
ccagatacatagatttaatcgtcaaatctcataaagtataatcctgtcgacgtatagatc
cgtgatttcccaataacactcagaactcatttccatgtgtgccatagccatggttttgat
aaatcgcaatctcatgaagtgaacacataaatcctgcgcaggactgacagatcctctctg
gatacatcactgaatatcatgagcatcagtccacacccaacgaacaggcagaggtctaac
ctaaaaaggtcgaagacgtgactactatcaaagtgtggaggataactcatatatccttca
tggtatctcaagtcaaaaaatcactatgctactcaactcgagaagatttatattaacata
agcgtaccatttattagcaatctttcgtgagtcatttagtgctcattcgctgtgaacact
tacatatctatatgagtctccctagactcgtggctcactgagataaaccaccggaatcca
atattctgatatacaacatgtaccggtcttccgggtttatttacggaccaagaatgtaaa
ccttgaccaggaaaaatttaagaatgatactgttataatatttctcaatgtcaattgtga
cgctttttacaattacgttataacttaatcattcatagatctagtacgcctttatcattt
taaaagataatatatcgacgaaattgtatatttattcattataaaatattatttatacac
gtatttacaggaaaatacatgagaaatcggcactctgagaacaaactccaacaatatttt
agtatattgaatgaaatcatggagatttagggtcttaggcgaatttttttatgagatctc
gttacatttacatacatattttttagttgatatatttttcaattctaaataaaattggag
tcttcctacgatataatacataatacaaaaaaaaaaaatgaaattttaaaataattattt
attaaaaacttattaggatgatgtctaataaaataagactttcttaaaatttaaggcttt
aagccacctccaaattcgctttaacttaaaaccgccaatggatataccacctaaacatgc
tgagtgcctcaacagaagatcaatttcgctattttattcttgtaaaatgaaatgactaaa
tttttcaccaaaattttaaaccaagttgcaaaaggaaaattcctgttgcatcgctagttt
tgaatgcactttgcgcctacgattactgaaatttgagtaatgtcatttaatgaaaatggt
acatgagtgtttagtgggtaagattttttctattaccatccaaatcttcacatataaaaa
agaagtaacaaaaagaaattcaaagatgatttatttgattaaaaattgatttaattaact
tggatgggttaatttggataacattcaagtattatatcgaatatcttatatgatcaaacg
aagaaactcgcaaatgaattatagtacgataattataaccataaaccccaaaatcataat
taaatatttccaaaaattctatcacatataacatttgtaaatctaagatcccaacatata
aatcatatttatattatcatcacacaatatataaatccaattataaataacaaatgtaag
taaaatcaacaaaagctacaaccaatcaaaaagaaaaaagaaaaagaaaaagcctcagaa
ttacgtagtatagatataaatttgtatttggatattggatgtctccaaaatccagaaccc
aatgggcccagcccaatttgatccagacccaacattttattgacagagatggcgggaaac
tagacctagaaacaatcataactcaaataaaatccccaaatccctaaattttcttcgata
gaaaccaaatcaaagcagta
>ZaNF-YB29
ctcctattgaaacaacaaacctaacaaggagccgctcacaaaacctaacatagtgaatta
gaaatattatttgagaattgagagacaaacaaatgagacaactattaagtgtaagtaaat
caattgtctcattttcacttaaaaatcgaaaaaaatctggagtatttatatgatcaatac
cttattcttctattggaaacgacatttcaataatcgataataaattgatttaaaatctgg
ttaaaggatctgtttgaatgattcggaaagttgctgggatatatttgcaattaacataag
ttgtttagggggctatttgatatggttttgaaagtttgacctttggcgggagaagcagtt
atagctacggtgactggtttaaccgtttattgaccaaagattactggatctgattctttt
gctggttaaacaatagggctttgataacatacgacttggtatataggaagggtaggacta
atgatctgaccttcatttcatgtgttcgaatttaagaagtgtgtttttttataagatttt
aggatagtcgaaaattttacgtaatacgtttaaatacggaaggagtggtttcacggcggg
attttcaacgattaaaaaaaaaaaaaaaaaaaaaagaagggtcagccatcttgaactttg
gacaatattatagtgagtcttattctaacaaattggtatcagagagcttgatgccatata
ggaaaagaagagatggcacacccgaagcttgaagttttgaagttcaatagtgaaaatgat
ttcgatctttggaggctcaagatgaaagcaatcttgatccactagggtcttgaagctgct
attgaagaagaccctaattaaagaagtagttataggaactagtgatgccacaaaattgaa
ggacatcctgaagcaaacacacagtgcaatcattttaagccttggagatggagttttgag
ggaagtgtcttatataaagagagtagtgagtctttggaagaaattggaaaagctctacat
gtaaaagtcattagctaataggctttatatcaagaagcaagcctcaattaatgaacactt
ggatgagttcaataatataatggtgaatttggaaaacattaatataaagatcagtgatga
gaaaagaaccagacaattatactactgagttctttaataggctcttatgagcactttgta
tatactttactatatggaagagagaatttgtctaagatggatgttaaatcatctataaag
tctaaagacttgaagaaaaaaatgatggtttgagcaaagatattggtgaagaattgactg
caaggggaataacataaaatatagatgagaaggcaaataaaggaatatctaagtaaggaa
taagaatattgtctctaaatatttccattgtcatagggaaacttttgttggaaaatgctt
attagtaaacatttcgaggcacaattttaagcatagtccacttcttgttagtgattgttt
ttgagtgatttggatactcatccgtgagtagttcagaatggtatattcatatgcttaaaa
tgatgtttgggtgaatgagaaattattgctcaaagttcaccaattggtgttggaaaataa
gaagaaatgagcttgtcccacatgagaaagctaatagagagaaattgtgcttatatatga
ttactcatatgtagatgggtaagtattataaggatagaggctgtctctacgtgcgcgcgc
aagggggtgcaaatcaaaatccgaacatgcctgatttgcgtacacgaatgcgggaccaaa
ttgtacgggcccagctaatttttgcaagtctatttattttttttaggattttgaagttcc
ataacagttaaattaattatattaactaacttggtgaacatttcgggataatcggaggcc
gaaggaataaataatatttacaatatcaatacctaaaatatatgttcaaccgcataaagt
gcgagctatgtactaacgaa
>ZaNF-YB30
ctatagaatcttgcgagaacatgcaatttctcataataaaaaatcaatgcataattgatg
gataaaaatgcttaaaaattcactatttgccgccttttgtggatcaatttagtagcttag
atcatataattacatatattctcagtattatttcaaagcatttaagacaatttttttata
agctaaaaagccttcagagagctaagcctaaaacaaaacttacacaacaacaagaagaag
cattggaattgaaaccctaactacttttgagtttctagaagttaatcaggaacgaaacgg
tacctcttgtttccaaggagcgagggttcggaggtgaccggaggcctcggcgatggattt
ctttcgacggctggcgatctcttcctcacgctctatcggtgttccgaagaacacgtaatc
atcttcgtccgtatccatcttttttttttttttgtatataatgatttttacttttcttgt
gagattaaatgcagaagaagaggcttcgtagggaagctgttttcttcttcttcttcttct
ttttttttttttttttttttggtgagggggcgcagtttcgcgaactagagtcgagggagg
agagtgataaaataacccatcatggcaaacgagtaaatgaatgcttcaatttgattggtt
gatgattgatgccgccagtttgtttgctttcttttgccttttttccggattttttttctc
attttttccctgtttctgaaaatctattggtacaactaaataaatatatttgtatcacgg
tctaaaaatttatgttgatcggaaacgaggtatgtccggagatatatttaatagaatgag
ttttaattttgagtctcatgttatcttattgctgggagggtagtggtccaccactaggtt
attattccgtaagtgtggtatggaccagatcaagtgaggcctcgggttttttagaaggtc
ggtcctagcctgtcaatacatggaagagcgaggtagtcccctgggttcggactctaattt
tttttgaacttttttttaatacaatatgaaaattttatattaaatagagtagataaaaat
tatatcaattgctcaaatgtatgtatcatttaaaaataaaaaaatctagtaattttttat
atttaattatttatttgacttggactggaccgtggatatttttttaccatagtatgagcc
gtggcctttttgctcaatttattgggttgttatttttctttttctataaaaagaaaatct
ttaaaaaaaaaaaaaaaaaaaccgtccctcaaatttgtctaaaagaaaatacaagtgcaa
aaacccagccaactttatccaatgctaacagcccaagcccatttacctttacaaagccca
agctggtgccgtgcgtaaacgggggtaaaaaaaaagcgaaatatattccctttctttcgc
attcacaatctcataaataaaaatataaaaaaggaaaaaaaatcatatcacaaaaaatat
aataatttgcttcgaaatgaaattagaatccctcacgcgcccctgacgatcacgtgcgac
actctccaaccaccttatccaccactcgtggggcccacatagtgataagtggacttacag
gaaacgcacctaacggagcgcgtgaagtaacaagtttgtttgtttgcgtttgccctaatc
gcatgcgagcaagagctctctctcttatcgtgaagaacaaccatcaaaagccacgacttt
gtttgataaaatccagtatatatcttcattcaacgatgcctcccactgaatcgtcgctcg
actcggttcgtgactcgcctgactcgttttctgaatccgtagttgatttctatcgtttct
ctcttcgacttggtgagtcaatactctgttttcttccttcagatctatttaccgcttgtt
caatcttttcgtcgtcgtttttgttcgattttctaattaatcatctacaaattttgtgga
aaaaaatttgaagattaaag
>ZaNF-YC1
ttatcttgtttatgtggatgtatatataaatataattgaatatgcactcgacctgcgctt
tgcatgagccactttttccaattgagatatggctttttcctgttggtggagtcaattttg
ttgtaagcagcttgatctgtgacttttggagtgtttattgtgcctcgtacgttttatttg
gttgtctatggtattagagcaattctagataaaacatatggctactttggggatacagca
gctaactccgaatgcctctttaagaagacagcttatcctggttggttgccgaaaaacgat
tggaaagaaatataattaaaatgttttctagctttcttccttagtggtggttttactcga
aacaaatagccgtaaagggggaaaaaaactaaatgaagtctttcttttatcgcgttttgt
atcttttatgtttccttttgagctaccctatgggatgtaactattaatttttttcagtac
ttgtcattcttatagtaaaatccggccattggctcggcatctaaatttgttgttcagtta
tcttatgagctagaatgatggttaattctttagcacaaatggaaaaaaggggcttcttga
caatcttgtgtgtatggtgcagtctgtttattctctgtggagttgaagatggaattttct
ttaaattcttctccatagcatatttttttttcctcagtagactctggcctttttgtttcg
gttgactatgagacttgcccttgatgctctgttgcatggtttgtgtggtcttatggtagt
attattggatttacaaagatcacatgatttctcatttgcttattgtttgatgtgttgctg
attgctttgtctatgctttaatggtatcttatggtgtaggcttgaatttagacatttgta
ttcacctggggaagaaacattgtagtctatctagacttacataaatgtaatctgcacgag
gaatcactacttgttaacaaaggattgcttctagaaaatagaatgatggaagaatttaca
cataggagttactacttgtacatttgtaaggaactgtctttggaatatagaaatggtgag
ttggaaagtgggttccttgggccaaacattgttagtctatagtttgtggttggagcttgt
gagactggcctgtttccagttagagttggttttcaccttctcttttgcttttgttggagg
cttggagctgctactgtttctcgcaattgaccattaaggagttaattgcttttatcacat
tgttacattcattaaggggctaagtaatccaagtcagcaacttcttttagccagaggctt
gcttacaaagaggtaataactagggtactgtgagattttacaacttatttgacaaactgt
tgttcccttggcatgcaatatgtctggactgtttaaagtgagtttcttcatgaatttgtt
gataagtttgcaagtgaacattagcatatgtattgccagacaaaatgaccaactgaaaat
acaagcaagtgggatgattttatgcatgtgctaaattgatttcgttttttggtgattgaa
tgtctttaataagcttgtcaaattgagtctgcattttttatggtattggctttatttgaa
cataacttgaaacctaggctgaaataattaggttttgctagccatactgaaactatcagt
ttttatttttaatccaaatagtaaatgaacaactgagcctttgcgtttgaaatgtatttc
tgtttctcggatgaaaaattgaaaaactttttgatatttccagcttgtacaatgttaatt
tggattgtccttctaaagcaacatgaagcacaattgctattcatcagtctacttgtgtta
gggtgatgctttgcctcatattggcactgtaatttgtctttaacatcaattgagactcgg
catgtttcttgttgcatttatcttttgcagcattgtgatgggagtatagtaagaggaggg
aaagctttcaataattgggc
>ZaNF-YC2
cgcttccgctgcgccctatcacccaaaaccccaacatggattggtctggtaaatattcat
gtaagactgacaatataacgttatccacttcttcttgcttcaaaataatcatttgcttca
aaggctttgagatattcactgatactctaattctaacaaatttgccaatgcattcctcaa
ccatatctgtgcacacctctaccaccttaccaatttttcccccaagcttttttacgatat
ctctatccatgcacataatatgtatgttacggttttgaatccagaaagaaacatggtaac
aggctgtttcaggatgtcccatatacctaatggctttactgaaataatcaatgctctatc
aaagtattaaggggcccctacaagtactttttgtttatccgcctctgaggcaaacttaaa
cataaaaatattatctcatagactttcgatttttacctctataatcttttccaaacttgc
tgcattgcagctttaaaaccttccctgttaataccttttgtgagaaggaccttactcaat
agacactccgctaccatccactcgcctctggtcttcatctctcccataaagattactttt
atactcttcctcttctttcagtgaaataaaaccgtattttcgaatcaactcttatatttc
catctttaaaattctagttatactaagaactgagataaccttagtccacttactattttc
accaacaccaacaacaataaaagcactcacctactatgccttaacgcaacttcacaggca
ccacccaatcaaagaactagccaccaaatcaaagacgaaagtaatcaaattaaaaaaaaa
aaaaatcccaaaattagggataaaaggcccctaagaacccctatttactctcattcaatg
cccttttttcagagaaaagaatacccatgaagaaagacttttcaagctatactaattcca
aattcaagtatacaaagtgttgtttaatttcattacactttctcttgaatgtttatccta
aaaagaatatgtctcatgaaaacttttgctagtgaaaacctaatagaaaaaagtacatca
ttcattgtcaaccgctaggaggtgtttgactgttccgattatgcatgaaaatggttgtta
ggcgatgtcagtcaattaggtaattctggacggttctagacggccacctaggtgggtcta
ggctgccgcatatatagacgagtttagacgggtttgtacgttttcccccaaatttatttt
ttcctccaattttttgaataaaaaataaaaccgcctaacgccgcttagtctatctttcta
gactctgcctagaaggcttgggtgcttccccactgtatgcctaccacctaacattttaag
aacattgttcattgcaacttaaaaatcttactatgaaaaactcaatggccatgacaaaaa
catattgaaggaaaaataatacaatacatgtaggatcatttaaaactctaacccctcttt
aataagcatgctcaccttaaaagtgacacatttttgcttcattaatcaactatctaattg
gtaatatcttagttgaaataatatgctaaagttttatcttgtgatttatttattttcatt
gagaaatgttatgaacacattttttaatgtgttgattttcatttagaaattttacgtgct
acgtttaaatttggattgggtaatttgacgacatgattttcaatttttccaaaaaaaaaa
agtgttgattttcttaaataaatcccaaaccctgaattagatgattgatgaatcattaaa
ttaaaaactaaaattttatttaaattaataattacatatggaccgggcttaatttttctt
aaggccgttaattattgggccgggggaaagcccttcaagcctggcctttttgccgaccat
accggctatccacgctcatttcaagcgcacaaaagcgctgcgccaatcaatttcccaaaa
caccatcgttttttcgttta
>ZaNF-YC3
aaatgtgtagagaggattggaaagagagagacataacgatttaagtgattcggtaatatg
tctacgttaatctattagttttattacggtatgaaattagggttacctcatttgtttaaa
tactaatcctaatatcagtattttagaatctctcatataataagggttttgacgcacatc
cttaatttctttgcgtccacatcttatgtctagtttttatcgcttcacgaactttcgact
tcctccgcttcaataaatagccaattaatttatataataataaacatgagccatttataa
taaaaaataatttattcgtcaaaataaatatactatatacactccatataattaacagac
cctcaacttatttgcatccacaccttatgtctaattgttgtagctccaggaactttcggc
cccctctgctctaataaataaacataacaataaatatgagccacttctaataaaaaaaat
taaattaatttttattattaataatcttcaacacaaatatattatatacactccatatta
ttgatggaggatgggaaaagctctaccaaatagagtttcatggatcccagtcttatccca
tttatataattaggataaaaaattgatccgatttcattccgttattttattcgggataaa
aaatcgcatcggtattgttttgtattccgttaaatctcatcctatcttgttaaatcacat
cacatctcgttaaaatctcgtctcattttatgtcccgtttcgttaaaaatttagagatat
tttttttatcccatcccatttttaaatcgggataaaaaaatatgtttcaaatttcgtctc
aaacgataaaaaattatcgactctatatacaccatttctttggttcattcataaataatt
tgtcaaagaaataatagacgcctcagattgcttgtaaaagcatccaatcacatagggaat
tttattcatgatggaaaactgtgggaaataaaatatcaacagaacccacaattaaaaaat
cgatcaagccaacttaaatattgctttaagttgagactaaatctcaaccgaacattaatt
tttttattatagcatctatgctagcaattagttttatttgtttgtttgaatatgtcattc
caagttattttatttgtctttaggcatcttctagtgaaacaatcagagacttttccacag
tgttacatctcaagatgacgattagaaaatgaaccactttgaccaaaatattcacgaaag
caaaacgaaattgtaaaatattactagtaaaggttccttccaatatcccggaaaagattt
ggactgtttttttcacagggaggatgttaccatgatttgaattatcaattaagcggataa
taaattaatacttgactatcgtattaggtagggataatttttagttttagggtttctaaa
tgaatctttaaaatatatggaatggacccctaatgataaatgaaagatatttaaggtttt
tttttgttacaatatatattaacttaaattttcggagacccgataaactgcatgtatgga
cgatccccagaacaatccttcgtatttggccattaaaacccttttgattgttgcaaacat
tcaagcaaaatgtaaagaacaccgagagattataatggttcaacaactgcctacatccat
tttcttacgatttcgaattttattaaccattaaacaattattcacccatattttaacaca
tattatcattactgataatagaaatagaatgcaaatgcatttatatgtagtttaataaac
aagtcaatgactaaaatggattttagccggccagcttagctaagcaggctggccggccac
caccactttcattatcttctttataaatgaatcaacaataatagtactcattagaagtca
aattaagaaacaccctaataaaacgattttgagaaataataatgaggcaagcggggacgt
attcgggtctggtatctaaa
>ZaNF-YC4
tagaattagaagtcaggtggctagccaaacaaagaggctaaaagccattcggccacgccc
ttgagagatggggaggttgagaagttttatattataataggagtcaattaggagtgttcg
cgggtcggatcggatttttttttaaaattttcttaaattcaatctggttgagtcctgtgg
gtcggaagacctgaaatccgaaatttgaaaatgtaatttgtgcgggttgggtcagaaaaa
tgatggccggattggaaaaatgcataatatatatatatatatatatattttgtgatacaa
ttttgataggatttgtagttaaatcaaataatgaataaattaactatagaggaaaaggga
aaaatcatcaaatcgggccaggccagatatttttgcattgaactcgcacgggtcggatcg
gatatgacatataattactttttatttttacaaacacgaccgaatcgggtcgcggatcga
tccgattctataaacacccctagcatcaactgatgctatattgttctctggaactctcat
tcccatgaaagaaagatgatgggaataaataaaaatatgctgagattgtaaataccaaga
ctggtgttctgactaaaaaaaggtcttcccctgctaattctgatattgaatttcataaca
aaacagccattgcagttataatttttgcaggttatgggtggttaccaaaggtttcgaaga
acatccacttttgcatatctggttaaatgtatgggccattaagatagagcatgtaaaaca
tcaatcaagttttaaaccacttacctacaacttacttttactaattttgattcatggatt
acatttggtgtttattaacttattaagttaaagaccacacttataatgcattagaatagg
tgaatttttttgtcgatacttaacttaataaattaagatatattttattagaaaatcact
atatatatatatatatatatttatatttatatttatatgtgtatgtgtatatatgcaaac
taatttcccccaaaaaaaagttagatatttatgtaccttttattataaagttgtaatgca
aaaacattttgaagacttacattgataaaattttgtcagacaagatttttttaattgatt
tttaaatttacttatttagggagaagatgaagatgggcatagaatttccaaaagcaaaat
acttggagctttgttttaaagcatactgtttgaccttttattagagcgcaaataacctat
tcttttattttaaaagagaaagcttcatttatgttttggaatatctttttatctagaata
agacaattttatatatgaaaacattagaaatctcaccaataaactaccaattcgaactca
taatttaacaatcaaatattaaattatttatcatcaaatcatatttcttgggaacaacac
aactatattttgtaacgactaatttaactaatatacgagagctctctaaaaggcaaaaaa
aaaaggttttattatcaattatgctccacttcgtgctccaccaatcaaatttggacaact
aatatctctccttaaatgagaaaataatttgattggtggagtattaaagtcagagttctc
tcatttaatgaaagatattagttgtataaatttaattaatagagtacgaaatggaacaca
attctttattattagcaaataacccatccttataaaaattattacaattatatataatat
tcaagtaaaaaaaataaaaaaataaaaaaaaaaacacaaaagtaaagtatggtatggagt
gtaccttatcccatcaaaaaataatcccagataaaatctcagccatccaaatctgattca
acatctcccacatctgatcaaacaaacacaaaaacacaaacaatccatccatccatccat
caaacacaaaagccgatccaatccaaatccctgaaatcaaaataataataataataataa
taataataataattaatcca
>ZaNF-YC5
tctcaagatccaaaatgatcttgttgaaagcatcaagatgttcagcaagggcctctcctt
ccctcatctctagtgtgtacaacatcttcttcaggtacaatctgtttgcaaaagactttg
ccatgtacagattatccagtttgctccagaggcctatggcagtggtttctttggacactt
ctctcagcaccttgtcaccaagactcaatattatggtgctgtgggccttgtcaagtgaat
cttggtactcatcatcacctatctttgcaggtttcttggctttacctttctcattgatgg
catgttctaatccttgatgaactagcaatgctttcatttttaacttccacaagttgaagt
cattctcaccattaaacttctcgatctcaagccttggatttgtcatgattcttctacaac
cttcagcctaagctctgataccaatttgttagaaattgatctgctaaacaaatcaacctc
tgcccagaatcttgttatcacagccaaagatgctgccttaacttcctgattcaagaacca
acaattgcagccttgggattatgaaatcaagaaccaagaatataacaccaaagaaagatt
cacacaagcatttaacgtggttcggcgtaagcctacatccacgatcaaaacagtgaccag
agttctcttattatcactcaagaaatggagttacagagttacagaaagagaaactctttt
atcagagcttataccaccctctctcaaggaaaacactctcagatttctatttctaacttc
tgtttcttgtacactagcaacaagagccactagcccttttattactaccaggccctgtga
cttacaaacgaaatcagttaagattgtaactgattctgttatactcccaggattagagac
agatactaactgatcaaatcccacagctcttctataacaacttcgggacaccccaccaga
tcagccaaatagagataccatgcatctgtgattgaatcactcaactcacatctgcttcat
atgagctttgaagatatgatttgacggtgagatttacaacgatttaataaaaaaaaatta
tgtaatgtttggaattgtaccataatggaattgtagggcaatggggttcatggcatttat
ttgggctccctacttttcaacaaccactacaatccaatgtctaaaaataagaattctggt
tatgatattttacaaatagacttttgtagatagtatttgattttacaacgagtcaaattt
atttataaatgacagagaatggtatggtgtgcggaattttttatactgtcattttgaaaa
agatgatttaatatgtatgtaattttatttttttttataaaaaaattatttatgcgataa
tgaatattttaaaaaaattatttcatatactttgaagtacacacgtgagaagagaaggat
aattgatttactaatttaataatgggcggttccaaattcttctaaatatttttgttgaat
tggtcatttttgcacttgagtgttactaaaagtaccatatctttacggctttacctaatt
acaaagtaggtataaaatcataaatcttaatcaagatctcatattatataatacgaaatt
taaaatgatttttcatttcaaataaaaaaattaattaaaattcgagatgattttctatct
catatgaaccgaattctaatctatcaaattttttttttcaaaaaaaaaaaaaaaaaaaca
ctccgactagcaacccatcaatagatccaatcggtcacaatcatgtccacgcgtttatag
atgagatatatccacgacaaatctttaattaaagaatattggtgtacttagtgaaataga
agagtgtctttaataataatgttttaagttatacccatattagttatttaggcccaataa
gggcccacggcccatcacgacagagagaaacacagaggcagaaactgttaattgcttgct
gctccagattctgaaaacca
>ZaNF-YC6
gtgaaattcaaaaagtgcttttgattttacgagagcatgtcgatatggtggtactaaaac
gaaatattagaatataatattttattattatatctttataaaattttaattttactataa
aacgttacattttattattatatgtttattaaaaaaattacattttactgtaagttgtaa
aatattacacttcaaaatttgttatttcctaatattttttataataaaatctaatatttt
atagtaaaatgaaaattttataaaggtataataataaaatattatctcttattatttttc
aatttgtaaagtagttaaatgataacagaataacccatataaaaatcaaataaatgtgaa
atccgaaagagacaagacccaataaggtaatttcactcaagggcaaaacagtcaaaaaaa
caaacaaaaggacacccagcaatataatccaaaacaaaaagtcagaatttgaagagaaaa
cacacagcttttgttgtttctgattccaagttcaggatcgttcctaagaaacaaattcca
aaaataaaaaaaacattaagcaattcctttaaaaaaaaaaaaatcccttgattctatcaa
aacctaaaagagagatattttccaaaaatcggattttttattttattttttaatttcttt
cactgtcaggtaaaaataacccagaaaaagaaaattaaataaatttaacctatcaattcc
cattagatctcctgccaaataattctcaaaagattctcacaccctttattttcagggttt
tgaatttgggttgaggagctaaaagcaaaagatacagaaaaggtacaagctttctctctc
tctgttgcttctgcttttacgtatacatgtacatgtatgtatgtatgtatgtatgcatgc
atgcaagcatacatacatatgtatttcttcataagtttggatatcattacatggcctggg
gatcgttagttgattttgtttttcgggctattgtattaaaagaatattttttttttttca
ttttatgttttaagagttagtgttaatcatatttgttatgtcgattaaatgattagaaat
atttcatgtgatctttacatgttgattgtttgttctttgtggtatatgctgtgttttttt
gtttttccttgggatagattcaggaagtaagagtccagattgtttctaaattggaggaat
tttgttgaatttcattagtgaccaaagtttttcaatcacagttttgatcaactgcgtaat
ctgaaaagcagaacagttgaatttatgttaactttaattaatttggtgggatgatcctgc
tcaaattcaacttctattagctgtctgcatcttcattctgaacttaaagacgatgatggt
agatgcagatatagctaatttattttcgcttatttttagtttttttcatgatttgaagta
atatcctttttataagggtgtagggacgtcggtacacatatagttaatttatgagaataa
agtttttggtttttcattttgagttcatttaatttgggtagtttttggcggctccaaagg
aaaccttctcccagagctcacgaaatttttcaagatcggtaagaacccggctgtaaacag
cactttgggaccgcctctactattttatcttcggactaagggaaaggctgaggtaaaagg
ttcaatggtcatctacctcattatagaaaaacgagaaaagagagcgaagctccgaagtaa
ttgccttagtaatcccctcgtatgcatagcaacatagaaccccctacgagggctgccgcg
gttgtaactaaccggatatttatttggaatacaattagttttattgcttttctgtgtaat
ctctattagtttgatgaactctacatatgccaatgtaattttcttccagcattaattgaa
cctatttcatattcgcatttgttgttttgtttgcatctaaaacagaaaagctcttgcgct
tttaattctagtttaccatt
>ZaNF-YC7
ccaatttgaagaaataaacttgcattctaattatatttaaccatgcaatcatctttaaaa
tggaaatttgcataaaactcaagtgagtttaaatcaataaggaactctgttgatgaggat
ttatgcaactaggatattcaaacggttcggaaagggaaaagagggaacttccatcttcag
aggatcagacgtgcagatgtattggtcggttcttgggcagtaggagaattcgagtacttc
ttcctcggaactggcgcagatttcgtagacctacaacatcagaactgaggccgaccacag
cagaccagcggctccgtttgatgttagcttacctcatggaacaagttaatgagctcagat
attatagatcggggcgggagcaatcgaggtgttcggcaagtttactggctgatgtcctat
aagcgacgcgtgaccaggataatttggacttttcactctgaattcccttttttgtatttg
aaatcttacagggtatcatcattaacaaaaaggcgtaacagtgtacttttacggcgtgat
gtgacaggaaatcagagggtagactttgctttcggcgatggcatatggggaagagcgctt
gtcaactcgtcggaaacctgcaatgctggcgtcataaagatacaggaactattttgtata
tccattagtatataagggaagggtgatctcatttataagggttggaaaactttttattct
agcattacttgtaagaaataaaaggcaaacaacaagcaactcggttactattagatctgc
acttaaacaggtcggtagggctcggtttgataatataacaaaccctatctattttgtgcc
cgtgaacgtaggctggatcagttcggccgaaccacgttaaacactctctgtcggtttttg
tgtttactttgtctcttgccacatttgtctttgctcacctcataaccaaataaattcacg
gttgaaggaagattatctcggaagggttatctcgaaattgtccttgagacaaaaatcacc
cgtcaacaaactcaaaccaataatttgtcatttattagactcctgtagaataaatcttta
tattattattttaaattcaaactgaacaggtcaccagactctgtagagtctttcaaccaa
tcagtgcatagaggacaaactccagatgagattttgagaatctgattgccaatattatga
gttaatgacattgaaacaacatgccattagttttgcctaaaaaaggaagaaaaaaataag
aaaaagaaaacaatttgtcattaattcttaataccaagatgcaagcatttcaaatttttt
ccataggcttcgatcagtgcaattccaacaacattttttgaacacacgcaacagtttaac
atgttcaaaataaaaaatctaaatgttcccaaaaaaattggagttaaaataaatgagctg
atagatcacacgcgcacgtcaaagaatttaaaaacaactattcttacaacacttgtatat
gtctccaaggggagtggcttgctggtgtaagattgaggatctgatcttaaggtcatgtgt
tcgaatccagtgagttcgtttcttataagagtttatgacaaccgtaggttttaactgctc
cgtttaaatccgaaattagtgatttgacggcggaatatccaaaatttcaaaaaaaaaaaa
aaaaaagtgttatatatgttttcatgcgagtacacgataataagagatgtgtgtttttgt
ataacatttttgccttgcttgcccatgcttatctttagatgacactacatgctaaaattc
caacccaagattaatgcttttacttaatgctcattgctaaacctaacaagagaacttatt
gcaaatataatatgcaacaaccttctttagggcaatacctctatttaaggtgatcctaat
taattaggcaccatgtcttttaatttatcatttaaaggatctttcttgccaagaaaatca
caccccaaaaaaaaaaattc
>ZaNF-YC8
taacttacctcctggaacaagttgataagctcagatattatagatcgaggcaggagcaat
cgagttgttcgtaagtttactggccgacgtcttataagcgacgcatgactaggataattt
ggacttttcactctgaaattccctttttgtatttgaaatcttataggctgtcatcattaa
cgaaaagacgtgacagtgtacttttacggcgtgatgtgacaggaaaatagagagtatact
ttgctttcggcgatggtagatggggaagagcgcttgtcaactcgccggaaacctacaatg
ctggcgtcataaagatatgagaactattttgtatatccattagtatataaggggagggtg
atctcatttgtaagggttggaaaattttttattctagcattacttgtaaaaaataaaagg
caaacaacaaacagctcggtttgataatataacaaaccccatttattgtgtgcccgtgga
cgtaggctggatcaattcggccgaactacgttaaacactctccgtcggtttttgtgttta
ctttatctcttgccacatttgtctttggtcacctcataaccaaataaattcacgattgaa
tgagaattatctcgggagggttatctcgaaactgccactgagacgaaaaattacccgtca
acaaactcaaaccaataatttctctttatcagactcctgtagaataaatctttatattat
tattattattattttaaattcaaactgaacaggtcaccagactctgtagagtctttcaac
caatcagtgcatagaggtcaaactccagatgagattttgagaatctgattgccaatatta
cgagttaatgacattgaaacaacaagccattagtttccctaaaaaaggaaaaaaaaataa
gaaaaaaaacaacttgtcattaattcttaataccaagatgcaaacatttaaaattttttc
cataggcttcgatcagtgcaattccaacaacattttttgaacacacgcaacagtttaaca
ttttaaaaataaaaatctaaatattaccaaaaaaattggagttaaaataaatgagctgat
agatcacacgcgcccgtcaaagaatttaaaaacaactacaaatgtttagcatgagttgaa
gatgattctaatcttgaaattttgaaataaaaatcaatagctggctttacaaataattat
acaaccaaaaatgatattctcacaatatttgggacatggtctagtggtgtaaaactcagg
atttgaccttgatgtcatgagttcgaatccaatattgagtgcgtttcttattagagttta
agacaatcggagattttactttacatgctccacttaagcccaaaaagagtggtttaacgg
cgggatatccaacgatttcaaaaaaaaaaaaaaggagtgttaaatatgttaattagagat
gtgtgtttttgtataacatttttgccttgcttgcccatgcttatctttagatgacactaa
atgctaaaattccaacccaagattaatgcttttatacttaatgctcattgctaaacctaa
caagagaacttattggagtttaagacaatcggagattttactttacatgctccatttaag
cccaaaaagagtggtttaacggcgggatatccaacgatttcaaaaaaaaaaaaggagtgt
taaatatgttaattagagatgtgtgtttttgtataacatttttgccttgcttgcccatgc
ttatctttagatgacactaaatgctaaaattccaacccaagattaatgcttttatactta
atgctcattgctaaacctaacaagagaacttattgcaaatataatatgcaacaaccttct
ttagggcaatacctctatttaaggtaaccctaattaattaggcaccatgtcttgacatta
aaagtgtaatagtgttctttttatttatcatttaaaggatctttcttgccaagaaaatca
cacccaaaaaaaaaaaaatc
>ZaNF-YC9
ttgatctttaattatgtgttaaacttagttttatgaagtgggaattgaaagcttaaaccc
aaatttagaagcaagaacagatatatagtcaagtcctacatttagtaggtcaattctctt
ggcttcttaccactttagttgaaaaaaaatatagcccaccaatttttccacctcaaatac
ttttttttccccttttcattctgctcaatttaaaaaaattaaataatcaaataaatttac
tacatcatattgttttttttttaaaggaagaggaatgcaatattaagacttcttatgagg
tcacttaatttaatttcgttctcgctatacattagggatgataaaaaatcatataaaaat
ggggctgtgagggtgagacattaaggatatgaagaaaattttatatataaaaatattgac
attcttattttaataaagataaaatttcacgagaaccatatatatattcataagttagta
aagattttatacccattaattaaacggctaaatataatattagtatctcatatcatatcc
tatccgttcgcatcagaacaaatttcccaaaataccatcgtttttcttcaataataccga
aaatacccacagggagcccaccaacatttcgcagtattttttcctcatacgttgtgagtt
agcgtccaacagctttcacccacgcggtcgcggatatcgggaacatcccattatgagtca
gaactctatctgtctgacacgtgtataaacagagataccggcagcttgaaaatgaacatt
caaaaggctctctgtactctgtctctccctcttttaactttcttcatcttagggtttctc
agaatctcctcttgcagtttcagctcaaacaattcgtgggtaatttttttttttttttaa
tgggtgttttctttttccagtttctattatcagttttttgctagttgtatactctcttag
gttggtgggatgaacaaaagaaaggaaaataacagattattatgaagtattattttcatt
ttttgtgtattatgttaattttggtctacaatgaactatttttgagcttaaatagtggaa
gaatgcccattttcagccactaagtatgccattggagcttttatttggaaaaacagggtg
atttgtggtttgatgcttggcattgcttgtttttatcccatttagcttcaaatattgtgt
tgtggtcgatgattgtgcttgattttgctcagtaaatttgaggaaatggaataactagaa
aaaattagcttttcaattagttatttttgctagaatttgggttacggcttatttgtgcta
tctatgttacctgtgattattgtggttatgtgcatgatgtgtttatggtgcttcatacaa
gttatttggttgactctggtattagcaggatagagcaattctagattacacttatggcta
ctttggtgacacgactgctaacataagacagcttgtccttagttgggtggcttgccgatg
aactattggaaagagaaaacaaatagccataaaggggggaaaatgattattttttttagc
tttcttccttagtggtggttttaccgaaaacaaattgccataaagggggggaaatggagt
ctttcttttatcataatttttgtatcttttatgtttccttttgagctacctttgggacgt
aattagtgatttgttcagtacttgtcattctgatagtgaaactcttgcaaagatcacatg
atttctcattaattattgtctggcattttttgttttgggcaaggagctacattgtgtagt
aaatgagtatcctaatagcaccggaaaaccttttttttgaaaaaccttttgatattgcca
gctcgtacaatgttaatttggattgtccttctaaaggaagatggagcacaattgctattc
atcagtttacttgtgttagggtgatgttttgcctcatattggcactgtaatttgtcttca
acttcaaattgagactcatc
>ZaNF-YC10
tatttaatcttattttataatacagtccaaccaaacatgatattattaaaccatcatttt
atcatatcatactttcaaacataaaaaaaataacttattttattttacattttattacct
taacttatcatattttaataaacctcattatcccaatccaaacaaaggattagttgcatt
aatgttctgtttgagaaaaagaagaagcacttctaataaaagtggtcgaaagtgcttttt
atcacagagtggatatttttgaaagataaatccaaatcaaataacttgttcccaagggca
agctgccgaccaaaaattgtgaattgaaatcatcaaaagacaacacccaaaaaggtaatt
tcattcaagggcaaaacagtcaaaggaccaaacaaaagaacacccaaccaacaaagtcag
aattcgaagaaaacacacagagcttttgctgtttcgtttcccagttcaggttcgttccta
aaaaacaaacacccctcaaattaaaaaaaaaaatcattaatcatttcaaaaaccaaaaga
aaccaaaaaaaaaaaaaaaatcccttgattctctcaaaaccctaaaagagttatattttc
caaaatcggatttttcactgtacggtaaaaacactaaaaataacccagaaaaagaaaaag
cttttaactcattaaattttcccattagatctcctaccaaattaaatttttttttaaaaa
aaaaatctctaaaaagatttacttttgctttcgtttcagggtttgcaatctgggttgagg
aggaaaaagcaaaagaatcagaaaaaggtacaagcttttactctcttgctgcttctatat
acgtatatatgtacacatatgtatgtatatttgtatgtgtgcatgtgtgtgaagttatgt
atgtactttttcatatgtttggatatcatcacatggcctgaactctgaagattgttaatt
taatattgtttttctaagttttgtgttttttaaaaaaagtgtttttttttttcctgggtc
ggatcatcttttgttttatctttttgatgttttaagaggttagtgttaatcttatttgtt
atgagttttaactttttttatcttgattttgtttgattaaacgattagaagtgtttgatg
tgattgtttgtttcacatgttggttgtttgttctttgttttgtatgctctttttgtttgt
ttgtttttctttgggatagatttatgaagatagtgtccaacttgttttagattggatggt
ttttatttaatttcattatttaccaaattgttttcaattaaattttagataaacatgtaa
tcatagaaaagcagaatagctaaatttatgttaccataatttatcggaactacctgctgt
ttgtatcttcattctaagcttgaagaggactatggtagatacagatataggtattttttt
ttctctttctgtttttgagtttttttactgattcgaactaagaacccttctaaggggtgt
agggactttggcatgacctattgttggtagattgcaccataattagagtttcgtttttga
agttttttggtgaattttcaactttcaaatcacaccaaaatcgatggtgagaggttcatc
tctatgaatgttcatccatgctttgcatataaatttatgaatcttggagttaataaatac
tatgacagaagtacttttgagaataaagtttttgatttttgatttttgatttttgatttt
gagttcatttaacttgtcagctccagcggcaactggagcggttgtaattaactggatatt
tacttggaatacaactgttttatagcttctcattcgtagtttgtgaactttacacgtgcc
aatgtaattttcttccagcattaattgaacctatttcatattcacatttgttgtcttctt
tgcatctaaaaggaagaacctcttgaaattctagttggatcattatggatcgtcaaggac
atggcggacaacccacatct
>ZaNF-YC11
acaggttacttaggaaatactaactcggaattctgccattgttgttatattttgaagtta
gtaataaccataggtttcgcctcttcacaaacttagtaaaagctatcttttgtattagaa
aaacagtttggagcttggaatttcatagctccacagtctgctccatggccacccttttga
agaactacttcttttgcagctctggttaaatgtatgggcctgaaagctactcattcatgt
tattgtttttttatttttgttacacagattacatcttgatcttataaattatatagcgaa
gtatctcttacttccagtagtttcccagtttcctctctttttgttacacatattacatct
tgatttttaatcgagataaaaaaattatctcaaatcttatattaaataataagaaatctc
aaatctcaattgaaattcagaattttctatcatccaaatacttgttagtttaacatataa
tttataggggtgagcaacggttccgggtctacccggaatcgattggaaccggaccgattt
tccgggtttggaaccggaaccggttataatcgggtaggttccagttccaaaaatgaagga
accgattttatccgggtaggttccggttccaaaatgatcggaactggaaccggaccatgg
aaccggttttatgttgttccaaaatgagcagaacttagaaatgaatttgaaggttagtgg
cacaaattttttgttgtaatatatcatccatttgatccattttgatcatttttatgttgc
ttgcttgcaagactctacaaactgatgtgaagatgtagagagattaaatgaaacggtatc
attcttctcattaattgtccatttattttttaatttactttgattaaactttaaacatag
catacccaaggtttcacaactagacaactcaatgcactgataacttgcctaattgtaaat
gaagacagaaagggtaatgaggctaatgagcattaaaagtctaaaacttcattttcttcg
ttcttgagcttctgcactccgatttggtccccgtttttttcctacggactcgtattggaa
tgtggtttttattaaaatattttaaaatagggtaattcggaatcgaaccggaaccggacc
ggaaccggattgaaaccgaataatagggtaccctgtttaattgggtaggttccggttcca
cttagtgcggaaccgaattttttcaggtaggttccggttccatgcggaaccggaaccgaa
accggttttgctcacccctataatttatgaattgcattattttgtcaaaccataactcta
accacaggagagttatgtgaaattacactaaatattttttttttaaaggaaggtgtaagc
agtctttttttttatatatatattatatattcacctcactcaactcctaaattaaatcta
ttctctatgatttgaacatatgatatcttacttccgatataaaaattaaaccaattaaat
tatccttttgagatctctaaataaaatagaacagaaacataaaatattatatcgatcggg
attcgatacatatttttatgtttttatttgtaaataagacaaatgagacaaaaaatattt
gggaatttcaaatgagatgagatttaaacaaatttttttttaattaaaagaaaaaaaaaa
aaatcaaaataaattttttatcctaaatatatatgacgtaatgaaattgaaattgataaa
tctcggtggcacttcatccatcaaaattccctcaaataaaaaaaaatcccatccatccat
cagattctatgaccctgattcctgaaaacaaacgcatcccccaaatatgagtgataaaaa
aaaaaaaaaaccacaacctgtcgacatttcagtgatccattttcaaacatttacaagcca
aatcctcaaatcatcgatcatcatcaatcaattcccaaattcatattattattattataa
ttaattaattaattaatcca
>ZaNF-YC12
tgactcatatcaatcaatcaattttattgaacaaatagtattttagaaatcaaaatattt
atcaaatcggcttagaatatataaaatgcccaaaccttgatcatttatgtcaaatcagaa
taaatcaaaatatctatattccgagtttattgaaaaatggattgattaggaaaaaaatcc
tgataaataatttattcatccaataattaaatatacgacttttctaaattgattagatgg
aaaataaaaaaaaaaaattcaaaataaaaattctaatatacaaaaaggcccttgccgact
aaaaaagtgaattcatctagatacaacattttttttttaaaatcgttagaaatctcatcg
ttaaatcacctttttcgagtttatgcgaagcaggtaaaatctccgactgtcctagactct
tatacgaaatacattctctgaattcgaattcaagatctcaatatgaaatcttaaatctta
tatcatcaaatcacgcctattgagactctagatacaacacccaaaaaggtaatttcactc
aaggggcaaaacagtcaaacgacactcaaacaataaaatgcaaacaacaaagacagaatc
cgaagaaaacacacacagcttttgttgtttcttatcccaaattgaggttcgttcctaaga
aacaaatcatcaataatatttccgaaaaccccaaaaaaaaaaaattccctcaaaacccta
aaaaggatttatattatattttccaaaatcggatctttattttagtctttcattgtacgg
taaaaataacccagaaaaagaaagttttttttttttttttttttaaactcatcagttccc
atattatagatctccctaccaaattaagaaaaaaaatctctaaaaagattttccttttgt
tttcttttcagggttttccatctgggttgaagaggaaaaagtaaaagaatcagaaaaggt
acaagcttttacaatcgtcttgcttcttcttatacgtatacatgtacacacatgtatgta
tatttttatgtatgcatgtatttcaagtcatttatgtacttgttcatatgtttggatatc
attaaatggtctgaggattgttaaataatgatatatttttgttgattgttatgagttttg
atcttgattttgtttgattaaacgattagaagtttttgatgtgatttgttttgcatgttg
attgtttgtttgttttgtatgctctgtttttgttttcattttggtatattcatgaagtta
agagtccaaatttttttcaaattggaggatttttctttaatttcatcattaaactttttc
aataggattttaggtaaatggggtaatgatagaaaagcagaatagttacatatatgttac
cttaatttatcggaatggtcatcctcaaattcaactgctactagctgtttgcatcttcat
tctgaactcaaagactaagatggtagatgcagttatagctaattaatttttttctttttt
gaatattttcctgatttgaagtaagaaccgtttctaagaggtgtagggactttgttgtga
cgtagcgttggttgattgcaccataattacagttcagtctagtgaagttggtgaattttt
aaatcctgccaatattgatggtaagaggttcatctctataaatgttcatccctgctttgt
atcgaatgttctggtgcttgatgttgttaattattatgatgaagttcttatgagtgaagt
tttcgatttgagttcatttaatttgaatagtttttggcggctccagcagcaactggagcg
gttgtaactaactgaatatttatttggaatacaactggttttatagcttttctgtgttct
catttgtagtttgatgaactttacacatgccaatgtaattttcttccagcattaattgaa
cctatttcatattcacatttaatttcttgtttgcatctataacggaaaagctcttgcttt
ttaattctagttggatcatt
>ZaNF-YC13
ccaccgacgaattcatcggcacaccatcttttttatagttcccggcatcaactcgcaaac
tcgttgttaccgagaactaggggatatgtgttgatggtgtttttaggcactatataattt
aaagcagcacagtagggacaaaagggtaattctcttcttgatcaaagtcattaaaatgtc
gacccggccacatgagtattacaaacagtaagagaccgagcactttcatcagtaaccgac
cactttggaccagcgaccaggcattaatcagatcggcagaagcattcccgatccaaagaa
ccatcatgaccgacctcatgaagaccgaccatccggcgagacgtgctccagaagataaga
aatcttattcctacaggataagatgtttaattatcctacttccatgaggtaaaattgata
agtcaatatcctaataggataaaaagagtaaaagatagttttgattaggaatccttatgg
gaaaagggaattgggtcaactaggagtccttttagggagagaaaaccatcttcaggtggg
aattcttgtacaagtaggaatctgacttccacactattataaataggagggtagagtatg
cataatgggaggcatcagagagaagatcaatatcaagatcaaaatcagaatcattattgt
aaaacttgtaagctcaagagatatcagagaagcatatctcagcaataaaagtatcatcca
gtttgtgtccgtggacgtaggtcggatccaaatccaccgaaccacgttaaatcttcttgt
cgattggtgcattatctgtcttctgctaaatttgcttttggtttcccccataaccaaaca
aattcacagttgaaggaggattacctcggaggtgatattcccatattgccccgagaccaa
aatccaccgtcaacaagaggaaaaagcaaaagaatcagaaaaggtacaaacttttacaat
catcttgcttcttcttatacgtatacatgtacacatatgtatgtatatttttatgtatgc
atgtatttgaagtcatttatgtacttgttcatatgtttggatatcattacatggtctgag
gattgttaaaaaattatatatatttgttgattgttatgagttttgatcttgattttgttt
gattaaacgattagaagtttttgatgtgattgttttgcatgttgattgtttttttttttt
gttttttttgttttgtatgctctgtttttgtttttcattttgatatattcatgaagttaa
gagtccaaattgttttcaaattggaggatttttctttaatttcattattaaactttttca
atatgattttagataaatggggtaatgatataaaagcagaatatttacatttattttaac
ttaatttatcggaatggtcatcctcaaattcaaccactactagctgtttgcatcctcatt
ctgaacttaaagactacgatggtagatgcagttatagctgattaatttttttcttttttt
gaattttttcctgatttgaggtaagaaccctttctaaggggcgtagggactttgtggtga
cgtagcgttggttaattgcaccataattatagtttagtctagtgaagttggtgaattttt
aaatcctgccaatattgatggtaagaggttcatctctataaatgttcatccctgctttgt
atctaatgttctggtgcttggtgttgttaattattatgacgaagttcttatgagtgaagt
tttcgatttgagttcatttaatttgaatagtttttggcggctccagcagcaactggagcg
gttgtaactaactgaatatttatttggaatacaactggtttaatagcttttctgtgttct
catttgtagtttgatgaactttacacatgccaatgtaattttcttccagcattaattgaa
cctatttcatattcacatttaatttcttgtttgcatctataacggaaaagctcttgcttt
ttaattctagttggatcatt
>ZaNF-YC14
atatgcttgtaattgggttaaagatgttcatgatggacatgaaacaattagtaagagttg
taactctagattaaagcttagagctatgactaccattttagaatcacttgaccacctttg
ggtgaactagaattgttcatgagacatttcatagtgggattctaaattgatttgtgttta
gattcaaacaattgcatatatgtttttagaatacatgtatgttagttgtataacatgtgt
tgatggtggttataaagctaaaattggattttaggtgtatttgaagtattaggagaaaat
tggaaatgtttagtattggtttgaaattgaaattgctcaatgcctacggcatcgcgactc
tgacccatcagtatcgcgacaccgaacatcagacctaggagcgtcgggacgccgagacgt
tcagctctctcagttgctctcacactttggagcgtctcgaagcccaagctcccgcgtcgc
gactcacagaactgatatataccaaaacttccttttcactgtttcagagtttcggaactc
cgttttggtcctcgtttttgtcccacggactcgaaacggaatgtagttttacataaaata
ttttaaaatacatcaatgttagatatccacgggttagacccacttcagatgcgcagagca
ccgatccgaccctagagactccacatccgctccaacagaaaccgtgagagtggttgaaat
acaggttgacacatgagcagaacgtgtaacagttaccaaaagatgatgaaataataaggt
tcaagtaacatggagggttatgtcagatggcagaactactatttgtagagtggttgggga
aaagagcctgcgcaatgatgacaaggtaatgtggctggcgtcatgagttggtgtaatagt
agatctagacacactatataaatgggttgaagactcaatttaaggggttggcgaatcatc
ttcctagcaatttctaatattttcacaacttgtaaaagagagaaaaagcttagtgtaata
tagagataaaacatgtcggtctgacttgagatggtaataaaagatcatttttttggtacc
cgtggacataggctggatccatttcatcgaaccacgtaaaatttttcattttcctctgtg
ttttccgatctgcttgctaagtttactttggttcctaacaaattcattgcttagtggaga
tttattcgaggagtagtttttctcgaattacccctgaaatgaaaaaccccccgtcaacag
actttattagagaaaatctttggtgcaacagtggtaccacgtcatccatgcaacaagcca
atcatccattaccacgagtgctaaaaaattaaaaaacaactaaaaaataggtattaaatt
acatatgtcacattttaattcgtttgtggtaccacgtcacccataccactgttgcaccaa
agatttactccattataggaagttccaaatcatttttcattattttagttctatctttaa
tcctaaacccatttttttttcaattccactataaatttatcgttgttcgattctttcaga
atgttagtttataatttagtttctttctttttttttttttctaatattaatttctaatct
tttttttttttaaatagtcaataattgatgtttaatatatttttagtacttttcttttcg
gtttattactttttatcattatctaaatcttattaaactagatgcttgacagaagatgaa
atatgtttttttttttaaaaaaagatgaacatattaattgaaattcatatttctaaatta
ttttgacttttatcatgttaatgaatttttacttggaataaatttttatattataaattt
ttattattattatttaatgtgatcatcattgtatttatatctccattgattttccttctg
aaaaaacaaaaacaattgtctctgtttcctctgttttatataaactattgtttttacttt
gatgctccaaatttgacact
>ZaNF-YC15
gtaaatccagtcgttggactatccgaacacgtacgtacctcgtactacgtgtttaccgat
gagacatggttggcttctagcaaagtgtcgtgcctacccaattatccagaaatattctta
atggaatatacgatctttgtcaggcgtagtatacgtagtattgcgtatagcgatccagta
tcggatgtcacatgcaaggcctggggctggaatagtgtctgccacgtacgaagcatatct
cggatcacaagaaactagtctctttaatcggataatcatgaccttgtcatattattccga
tggttgcaacatattaaagaaccagttctgtatccctgtgtgatcatcatcttcatatga
ctgaagtgatactttcgtcttgacatcacatgcaatttactacaattctcaataaaccca
aaagaggcgttcatagaacttgttaaagtcctagacgaccaaaaccaaagcatattgatt
gtcgcaagtactagcgatgcaagtctcatgttaagaccaaatacacctaccctgaagcag
attcccatagacacatagtcgtactaccaatgggattccgcggggtctatcaagagcgaa
gctatttccgtaccatcgataaacacaaccttctaccgcacttgcataagtatccaatac
ttaaatatatgagaactatgttgttacgcttccataacacgcacaagtgcaatgctagta
tattccgcattatcgatgttcaatctcgataatactatgactatggatgtttaatgatta
aaccgttataaattgatactgtctcatgtcttatcaatccggaactaatcataaggacta
ctatcatttatatatccaagtaaataaattacaaaatgataaaagataatttctattact
acatagttaatttgtacaaaaaccacaatgtcttttacaaatagtgacgctatgggtcat
aactgtccaacaagcagaacgtgtagcagttaccaaaagatgatgaaataataaggttca
agtagcatggagggttgtgtcagatggcagagctactatttgtagagtggttggggaaaa
gagcctgcgcaatgatgacagggtaacgtggctggcgtcacgagttggtgtaatagtaga
tctagacacactatataaatgggttgaagactcaatttaaggggttagcgaatcatcttc
ctatcaatttctaatattttcacaacttgtaaaagagagaaaaagcttagtgtaacagag
agataaaacatgtcggtctgacttgaggtggtaataaaaggctggatacattataccgaa
ccacgttaaattcttcgttttcctctgtgttttccgatctgcttgttaagtttactttgg
ttcctaataaattcactgcttggtggagatttatgcgaggagtagtttttcccgaattat
ccctgaaatgaaaaaaaggccgtcgacagacattatagaaagttccaaatcatttttcat
tattttagttctatctttaatcctaaacccaatttttttaaattccactataaatttatc
gttgttccattcttttagaatgttagtttataatttagtttctttctctttttttttttt
ttctaatattaatttctaatcttttaaatagtcaataattgaagtttaatatatttttag
tacttttcttttcggtttattactttttatcattatctaaatcttattaaactagatgct
tgattgaagatgaaatatgttttttttttttttaaaaagatgaacatattaattgaaatt
catatttctaaattatttggacttttatcatgttaatgaatttttacttggaataaattt
ttattattattatttaatgtgatcatcattgtatttatatctccattgattttccttctg
aaaaaacaaaaacaattgtctctgtttcctctgtttcatataaactattgtttttacttt
gatgctccaaatttgacact
>ZaNF-YC16
tagcaatttgttgggatggatcgataagagagttcgtgtcatgtggagtcggctggtgat
tgttgtttggcccctccgtcatgggcggaactattgggttgcttcggtcgtccgggtcac
tggtttgagcttgagtgttgtgctggggataggatgataactgctccagctttttctgta
ggctttcgttggaattccgtatcagcagattctcttcttcaagggcttgcagacgttctt
ggagcatagcaagttgtgccatcattggatccggggtttgttctttgcttgaggccattt
ctgtctgttttgttgatgtgttttacttttgcgaaatctgcttggtagccccacggtggg
cgccaaattgtggagtctgatttcggtcgaggtccacaatcgagtatgcaagttgagggg
cacgagcgaacctgcaaaataatagtagagggaaagaggaggttactgcccaacggtgtg
gtggaagccgtaggcactccgacgctcaagttagccaaaatacgaataagttcaaggcga
aaggattaaggtctttaagatacctcaaccacagattgtttggcgtgtgggcggtgtata
agagtagtcttggtgatagggcaatctccagaagatccctatctcttgcttttctttctt
atcttaaagattccctgatatggggtccctcttctgcccgttggagtcgtcgtcaatgag
ggtttaattcaggttatttatgtctgataactgatgatcgtgactatatcttgtaattgt
cgacttcatggtgaaatttatgaatttggattctctcttgattcttgtaactggtgtctg
ttggttctcttcatgttaacgggtttgggcccatgaggcttccttgtatgacattttttt
ttataggctgaatctgccagtgggctctagggccggtggttggtcttggggtaaatgtcg
attttacccctgggaccaaatttggcccgtacaattgttcccctccactaccaataatat
aattgaacaatgaattaatgattctttagtacatctcttttattattatactttaaagta
tttttgatattatgagaatattagttattaaattattttggttaattaaattctttattt
tgttgggttttatggacattttagagactaaaatatttttataaatgtgattgttgatta
catctattttattattatataaaagatttagatatgttttaaatgatataattataattt
ttacttttattttattttgatgataaactaatcttatataagtagtaaaatgttaaattt
tatagaaatttagtagtaaagtgaaatatgttaatattcatagtacccaattgttatttc
atcataactttaatagtaaaatgtaaataaccctataattaattattcaaaaataaatag
ataaaaatatattataaaattataaaaaaaaaactcatgcagagtaaaggtattatttga
gatgtagggggacagaagggtccgttctgggtttaggtaaaatttttgtttcctttatag
gtaaaaatatattttctttaaatatataaattaattttaattttaaatacatatatttaa
aattaaaagtttaaggtcaaatctaaacaaaattaaaaaaattgaaattctaaatttttt
tttcattttgaaatatcaaaaaaattaattattttattttaaaaaattataaattattat
ttaaaaaaaaaaaaaaaaaatcagttcacccaactcgaacacacgacataatccggaacc
agcctgggggccaaacccgggtcccgaccgttgcctcgcatgtccgtcatctcatacaaa
ttctcccaaataaaatcgcaaccgtctatctgattcaaccatgaaaacagatgtcccacc
tccgatcaaacaaacacatccaataatccaactaaataagcagccaatcaacaatcaatc
aatcaatcaatcaatatcca
>ZaNF-YC17
gtggtcctgggacatttcgcggagttttcatccgtgctcctgcagtccttgatgtgggcc
cggacgttgatgtactggctgattatcctgtaccatcaaacaaggtgctgtattctagtt
ctaccgttgaaatacaagaggtttgccttatgcccttctatttttgtgatttatttacca
gtaatttaaagggaaatacactgctccttaatggctttgatgattcattataatgtcttt
ttgctgccacattctgtaacttacttattgtaatattgggtatctcaggagaatcctatg
cctgaaaagaaagttattgttgctgtaaagcaagggaatttgctagggactgccttccat
cctgaattgacagctgatactcgatggtatatattcttttaggtggcttattatgcttgt
gatctcatttgagtttcaacttttaagaaagtttcttgtgcaggcatagttacttcttga
aaatgtcgaatgaggttggggaagggacctcaagtggcattgttgcagtgagaggagagg
atctaagtttcaaccaacaacctaagattgatcttcctatatttcagtagtggcagtgag
acagtttaattatctttattacattttcctatatccttatttattttccctaacagttaa
cttttacatatggtgatgttcaaattttttgaaattctgatctccattcatcaaatgccg
tttttaaggcagatttttactactgcatccagttttgtgtatatactgttaaaaattctc
tcttgaaaatagcaattaagcagttcatatggatatgtgcatgcttgaaatacacacaca
tatatatatttatttattgaaatcattggaaatccaaacgccaaaccacctcttccgggc
ttaaatggagtccaggcttttataagcagaaacacactctctggattcaaacttaagact
tcaagatgagatcctgaaacttataccatcaaatcacgtcatttgaggaccattcttgca
acatccatggctctattatgatattttcttatgaatcctcgttttgcaattatcataccg
tgtagatggtttttgtgagcaatcgacataggtggttggttgggatccaaaattaggctc
ttaattttaaataaattttatttttaagtgtatagtatattttttcatatttttaataga
tagtttcattttaaaaactcacacaggctttcaaaatttaaaacaaccattgatcatagc
atgaaccaaagaaatctccattagtttagttgtggccatgaatgttgcaaaagtaacctt
tatcttgatctagttacaacctttttcgaaacaagctcctactaaaatccaacccatcaa
gagttccaatctttcacattcatgtgtactcttatatatgtgcacaaaaaaattatggac
atttatatgagattttttattcacattctagtgatgttactgattcaaacagttgtatat
tttagagagaaattataatatacaactacttgaagtaaaatgtaaaaagaaaagtcccct
aaaattattgaaaaataatactaacacattgcataacaaaactataagagaaaatatatt
tcactaattttgtgtaatgtgttttgcatttatcatttttcctctttcatggaggagtgt
tatcataatcatgtcctcaaagggcgtagctcgacgaccggagcttgagacattgtcttc
aaaatcctagattcaagttatgactaatactcttataaaagctcgaaataataccgattt
atctacacatccatatcggattttccttaccataatctttattaagaaactgggtgtact
tagagtacaagaagattgtatttataattagattaaaatgaggcccattattagttattt
aggcccaatacagggccatggccggattctatgaagaaaaacagagaaacggaaacggcg
tctccagattctgagtaaca
